# Supplementary material for: Trends in the conduct and reporting of clinical prediction model development and validation: a systematic review
Source: J Am Med Inform Assoc. 2022 Jan 19;29(5):983–9. doi: 10.1093/jamia/ocac002 (PMC9006694; doi:10.1093/jamia/ocac002)
Supplement: ocac002_supplementary_data [file ocac002_supplementary_data.zip]

Archive with 3 entries (3 files):
- Appendix A.docx
- Appendix B.docx
- Appendix_C.csv
