# Supplementary material for: Trends in the conduct and reporting of clinical prediction model development and validation: a systematic review
Source: J Am Med Inform Assoc. 2022 Jan 19;29(5):983–9. doi: 10.1093/jamia/ocac002 (PMC9006694; doi:10.1093/jamia/ocac002)
Supplement: ocac002_supplementary_data [file ocac002_supplementary_data.zip › Appendix_C.csv]

author	title	journal	doi	year
B. Y. Reis and I. S. Kohane and K. D. Mandl	Longitudinal histories as predictors of future diagnoses of domestic abuse: modelling study	BMJ	10.1136/bmj.b3677	2009
F. Th M. Smits and H. J. Brouwer and H. C. P. van Weert and A. H. Schene and G. ter Riet	Predictability of persistent frequent attendance: A historic 3-year cohort study	Br J Gen Pract	10.3399/bigp09X395120	2009
B. E. Himes and Y. Dai and I. S. Kohane and S. T. Weiss and M. F. Ramoni	Prediction of Chronic Obstructive Pulmonary Disease (COPD) in Asthma Patients Using Electronic Medical Records	J Am Med Informatics Assoc	10.1197/jamia.M2846	2009
C. H. Li and M. J. Bair and W. H. Chang and S. C. Shih and S. C. Lin and C. Y. Yeh	Predictive Model for Length of Hospital Stay of Patients Surviving Surgery for Perforated Peptic Ulcer	J Formos Med Assoc	10.1016/s0929-6646(09)60385-5	2009
D. I. Sessler and J. C. Sigl and P. J. Manberg and S. D. Kelley and A. Schubert and N. G. Chamoun	Broadly applicable risk stratification system for predicting duration of hospitalization and mortality	Anesthesiology	10.1097/ALN.0b013e3181f79a8d	2010
S. J. Crane and E. E. Tung and G. J. Hanson and S. Cha and R. Chaudhry and P. Y. Takahashi	Use of an electronic administrative database to identify older community dwelling adults at high-risk for hospitalization or emergency department visits: the elders risk assessment index	BMC Health Serv Res	10.1186/1472-6963-10-338	2010
G. K. Robbins and K. L. Johnson and Y. Chang and K. E. Jackson and P. E. Sax and J. B. Meigs and K. A. Freedberg	Predicting virologic failure in an HIV clinic	Clin Infect Dis	10.1086/650537	2010
J. Daggy and M. Lawley and D. Willis and D. Thayer and C. Suelzer and P. C. DeLaurentis and A. Turkcan and S. Chakraborty and L. Sands	Using no-show modeling to improve clinic performance	Health Informatics Journal	10.1177/1460458210380521	2010
O. Graesslin and B. S. Abdulkarim and C. Coutant and F. Huguet and Z. Gabos and L. Hsu and O. Marpeau and S. Uzan and L. Pusztai and E. A. Strom and G. N. Hortobagyi and R. Rouzier and N. K. Ibrahim	Nomogram to predict subsequent brain metastasis in patients with metastatic breast cancer	J Clin Oncol	10.1200/jco.2009.24.6314	2010
R. Amarasingham and B. J. Moore and Y. P. Tabak and M. H. Drazner and C. A. Clark and S. Zhang and W. G. Reed and T. S. Swanson and Y. Ma and E. A. Halm	An automated model to identify heart failure patients at risk for 30-day readmission or death using electronic medical record data	Med Care	10.1097/MLR.0b013e3181ef60d9	2010
J. Wu and J. Roy and W. F. Stewart	Prediction modeling using EHR data: Challenges, strategies, and a comparison of machine learning approaches	Med Care	10.1097/MLR.0b013e3181de9e17	2010
M. E. Matheny and R. A. Miller and T. A. Ikizler and L. R. Waitman and J. C. Denny and J. S. Schildcrout and R. S. Dittus and J. F. Peterson	Development of inpatient risk stratification models of acute kidney injury for use in electronic health records	Med Decis Making	10.1177/0272989X10364246	2010
J. R. Tude Melo and F. D. Rocco and S. Blanot and J. Oliveira-Filho and T. Roujeau and C. Sainte-Rose and C. Duracher and A. Vecchione and P. Meyer and M. Zerah	Mortality in children with severe head trauma: Predictive factors and proposal for a new predictive scale	Neurosurgery	10.1227/NEU.0b013e3181fa7049	2010
E. S. Johnson and J. R. Weinstein and M. L. Thorp and R. W. Platt and A. F. Petrik and X. Yang and S. Anderson and D. H. Smith	Predicting the risk of hyperkalemia in patients with chronic kidney disease starting lisinopril	Pharmacoepidemiol Drug Saf	10.1002/pds.1923	2010
L. Calvillo-King and L. Xuan and S. Zhang and S. Tuhrim and E. A. Halm	Predicting risk of perioperative death and stroke after carotid endarterectomy in asymptomatic patients: Derivation and validation of a clinical risk score	Stroke	10.1161/strokeaha.110.599019	2010
S. C. Woller and S. M. Stevens and J. P. Jones and J. F. Lloyd and R. S. Evans and V. T. Aston and C. G. Elliott	Derivation and validation of a simple model to identify venous thromboembolism risk in medical patients	Am J Med	10.1016/j.amjmed.2011.06.004	2011
D. J. Kor and D. O. Warner and A. Alsara and E. R. Fernandez-Perez and M. Malinchoc and R. Kashyap and G. Li and O. Gajic	Derivation and diagnostic accuracy of the surgical lung injury prediction model	Anesthesiology	10.1097/ALN.0b013e31821b5839	2011
T. W. Barrett and A. R. Martin and A. B. Storrow and C. A. Jenkins and F. E. Harrell Jr and S. Russ and D. M. Roden and D. Darbar	A clinical prediction model to estimate risk for 30-day adverse events in emergency department patients with symptomatic atrial fibrillation	Ann Emerg Med	10.1016/j.annemergmed.2010.05.031	2011
M. Braga and G. Capretti and N. Pecorelli and G. Balzano and C. Doglioni and R. Ariotti and V. Di Carlo	A prognostic score to predict major complications after pancreaticoduodenectomy	Ann Surg	10.1097/SLA.0b013e31823598fb	2011
G. Meyfroidt and F. Güiza and D. Cottem and W. D. Becker and K. V. Loon and J. M. Aerts and D. Berckmans and J. Ramon and M. Bruynooghe and G. V. Berghe	Computerized prediction of intensive care unit discharge after cardiac surgery: development and validation of a Gaussian processes model	BMC Med Inform Decis Mak	10.1186/1472-6947-11-64	2011
P. Cheng and B. Neugaard and P. Foulis and P. R. Conlin	Hemoglobin A1c as a predictor of incident diabetes	Diabetes Care	10.2337/dc10-0625	2011
E. R. Dubberke and Y. Yan and K. A. Reske and A. M. Butler and J. Doherty and V. Pham and V. J. Fraser	Development and validation of a Clostridium difficile infection risk prediction model	Infect Control Hosp Epidemiol	10.1086/658944	2011
D. Zhao and C. Weng	Combining PubMed knowledge and EHR data to develop a weighted bayesian network for pancreatic cancer prediction	J Biomed Informatics	10.1016/j.jbi.2011.05.004	2011
B. L. Westra and K. Savik and C. Oancea and L. Choromanski and J. H. Holmes and D. Bliss	Predicting improvement in urinary and bowel incontinence for home health patients using electronic health record data	J Wound Ostomy Continence Nurs	10.1097/WON.0b013e318202e4a6	2011
D. H. Smith and E. S. Johnson and M. L. Thorp and X. Yang and A. Petrik and R. W. Platt and K. Crispell	Predicting poor outcomes in heart failure	Perm. j.	NA	2011
Y. J. Chang and M. L. Yeh and Y. C. Li and C. Y. Hsu and C. C. Lin and M. S. Hsu and W. T. Chiu	Predicting hospital-acquired infections by scoring system with simple parameters	PLoS ONE	10.1371/journal.pone.0023137	2011
A. J. Watson and J. O'Rourke and K. Jethwani and A. Cami and T. A. Stern and J. C. Kvedar and H. C. Chueh and A. H. Zai	Linking Electronic Health Record-Extracted Psychosocial Data in Real-Time to Risk of Readmission for Heart Failure	Psychosomatics	10.1016/j.psym.2011.02.007	2011
L. Wang and B. Porter and C. Maynard and C. Bryson and H. Sun and E. Lowy and M. McDonell and K. Frisbee and C. Nielson and S. D. Fihn	Predicting risk of hospitalization or death among patients with heart failure in the veterans health administration	Am J Cardiol	10.1016/j.amjcard.2012.06.038	2012
E. Kawaler and A. Cobian and P. Peissig and D. Cross and S. Yale and M. Craven	Learning to predict post-hospitalization VTE risk from EHR data	AMIA Annu Symp Proc	NA	2012
S. Mani and Y. Chen and T. Elasy and W. Clayton and J. Denny	Type 2 diabetes risk forecasting from EMR data using machine learning	AMIA Annu Symp Proc	NA	2012
K. A. Monsen and H. L. Swanberg and S. C. Oancea and B. L. Westra	Exploring the value of clinical data standards to predict hospitalization of home care patients	Appl Clin Informatics	10.4338/aci-2012-05-ra-0016	2012
S. Karnik and S. L. Tan and B. Berg and I. Glurich and J. Zhang and H. J. Vidaillet and C. D. Page and R. Chowdhary	Predicting atrial fibrillation and flutter using electronic health records	Conf Proc IEEE Eng Med Biol Soc	10.1109/EMBC.2012.6347254	2012
S. R. Levin and E. T. Harley and J. C. Fackler and C. U. Lehmann and J. W. Custer and D. France and S. L. Zeger	Real-time forecasting of pediatric intensive care unit length of stay using computerized provider orders	Crit Care Med	10.1097/CCM.0b013e31825bc399	2012
D. B. Kramer and P. A. Friedman and L. M. Kallinen and T. B. Morrison and D. J. Crusan and D. O. Hodge and M. R. Reynolds and R. G. Hauser	Development and validation of a risk score to predict early mortality in recipients of implantable cardioverter-defibrillators	Heart Rhythm	10.1016/j.hrthm.2011.08.031	2012
A. E. Navarro and S. Enguídanos and K. H. Wilber	Identifying risk of hospital readmission among medicare aged patients: An approach using routinely collected data	Home Health Care Serv Q	10.1080/01621424.2012.681561	2012
A. E. Nijhawan and C. Clark and R. Kaplan and B. Moore and E. A. Halm and R. Amarasingham	An electronic medical record-based model to predict 30-day risk of readmission and death among HIV-infected inpatients	J Acquired Immune Defic Syndr	10.1097/QAI.0b013e31826ebc83	2012
M. A. Jonikas and K. D. Mandl	Surveillance of medication use: early identification of poor adherence	J Am Med Inform Assoc	10.1136/amiajnl-2011-000416	2012
M. B. Elliott and S. J. Schafers and J. B. McGill and G. S. Tobin	Prediction and prevention of treatment-related inpatient hypoglycemia	J Diabetes Sci Technol	10.1177/193229681200600213	2012
C. C. Hsu and C. L. Wolfgang and D. A. Laheru and T. M. Pawlik and M. J. Swartz and J. M. Winter and R. Robinson and B. H. Edil and A. K. Narang and M. A. Choti and R. H. Hruban and J. L. Cameron and R. D. Schulick and J. M. Herman	Early Mortality Risk Score: Identification of Poor Outcomes Following Upfront Surgery for Resectable Pancreatic Cancer	J Gastrointest Surg	10.1007/s11605-011-1811-4	2012
G. J. Escobar and J. C. Laguardia and B. J. Turk and A. Ragins and P. Kipnis and D. Draper	Early detection of impending physiologic deterioration among patients who are not in intensive care: Development of predictive models using data from an automated electronic medical record	J Hosp Med	10.1002/jhm.1929	2012
D. J. Casarett and S. Farrington and T. Craig and J. Slattery and J. Harrold and B. Oldanie and J. Roy and R. Biehl and J. Teno	The art versus science of predicting prognosis: Can a prognostic index predict short-term mortality better than experienced nurses do?	J Palliative Med	10.1089/jpm.2011.0531	2012
A. N. Tescher and M. E. Branda and T. J. O. Byrne and J. M. Naessens	All at-risk patients are not created equal: Analysis of braden pressure ulcer risk scores to identify specific risks	J Wound Ostomy Continence Nurs	10.1097/WON.0b013e3182435715	2012
A. Khan and M. L. Malone and P. Pagel and M. Vollbrecht and D. J. Baumgardner	An electronic medical record-derived real-time assessment scale for hospital readmission in the elderly	Wisc Med J	NA	2012
P. B. Cooper and A. J. Heuer and C. A. Warren	Electronic screening of patients for predisposition to Clostridium difficile infection in a community hospital	Am J Infect Control	10.1016/j.ajic.2012.03.022	2013
B. Brueckmann and J. L. Villa-Uribe and B. T. Bateman and M. Grosse-Sundrup and D. R. Hess and C. L. Schlett and M. Eikermann	Development and validation of a score for prediction of postoperative respiratory complications	Anesthesiology	10.1097/ALN.0b013e318293065c	2013
M. F. Conrad and J. Kang and S. Mukhopadhyay and V. I. Patel and G. M. LaMuraglia and R. P. Cambria	A risk prediction model for determining appropriateness of CEA in patients with asymptomatic carotid artery stenosis	Ann Surg	10.1097/SLA.0b013e3182a5007b	2013
C. Kim and H. J. Chon and B. Kang and K. Kim and H. C. Jeung and H. C. Chung and S. H. Noh and S. Y. Rha	Prediction of metachronous multiple primary cancers following the curative resection of gastric cancer	BMC Cancer	10.1186/1471-2407-13-394	2013
C. A. Alvarez and C. A. Clark and S. Zhang and E. A. Halm and J. J. Shannon and C. E. Girod and L. Cooper and R. Amarasingham	Predicting out of intensive care unit cardiopulmonary arrest or death using electronic medical record data	BMC Med Inform Decis Mak	10.1186/1472-6947-13-28	2013
J. Billings and T. Georghiou and I. Blunt and M. Bardsley	Choosing a model to predict hospital admission: An observational study of new variants of predictive models for case finding	BMJ Open	10.1136/bmjopen-2013-003352	2013
K. J. Ramchandran and J. W. Shega and J. Von Roenn and M. Schumacher and E. Szmuilowicz and A. Rademaker and B. B. Weitner and P. D. Loftus and I. M. Chu and S. Weitzman	A predictive model to identify hospitalized cancer patients at risk for 30-day mortality based on admission criteria via the electronic medical record	Cancer	10.1002/cncr.27974	2013
A. G. Singal and R. S. Rahimi and C. Clark and Y. Ma and J. A. Cuthbert and D. C. Rockey and R. Amarasingham	An automated model using electronic medical record data identifies patients with cirrhosis at high risk for readmission	Clin Gastroenterol Hepatol	10.1016/j.cgh.2013.03.022	2013
C. Hebert and H. Du and L. R. Peterson and A. Robicsek	Electronic health record-based detection of risk factors for clostridium difficile infection relapse	Infect Control Hosp Epidemiol	10.1086/669864	2013
J. S. Mathias and A. Agrawal and J. Feinglass and A. J. Cooper and D. W. Baker and A. Choudhary	Development of a 5 year life expectancy index in older adults using predictive mining of electronic health record data	J Am Med Informatics Assoc	10.1136/amiajnl-2012-001360	2013
S. J. Herzig and M. B. Rothberg and D. B. Feinbloom and M. D. Howell and K. K. Ho and L. H. Ngo and E. R. Marcantonio	Risk factors for nosocomial gastrointestinal bleeding and use of acid-suppressive medication in non-critically ill patients	J Gen Intern Med	10.1007/s11606-012-2296-x	2013
C. A. Baillie and C. Vanzandbergen and G. Tait and A. Hanish and B. Leas and B. French and C. William Hanson and M. Behta and C. A. Umscheid	The readmission risk flag: Using the electronic health record to automatically identify patients at risk for 30-day readmission	J Hosp Med	10.1002/jhm.2106	2013
S. Revel-Vilk and J. Yacobovich and S. Frank and T. Ben-Ami and M. Yechieli and V. Shkalim and A. Lebel and R. Semo-Oz and H. Tamary	Age and duration of bleeding symptoms at diagnosis best predict resolution of childhood immune thrombocytopenia at 3, 6, and 12 months	J Pediatr	10.1016/j.jpeds.2013.06.018	2013
Z. J. Eapen and L. Liang and G. C. Fonarow and P. A. Heidenreich and L. H. Curtis and E. D. Peterson and A. F. Hernandez	Validated, electronic health record deployable prediction models for assessing patient risk of 30-day rehospitalization and mortality in older heart failure patients	JACC Heart Fail	10.1016/j.jchf.2013.01.008	2013
G. J. Escobar and M. N. Gardner and J. D. Greene and D. Draper and P. Kipnis	Risk-adjusting hospital mortality using a comprehensive electronic record in an integrated health care delivery system	Med Care	10.1097/MLR.0b013e3182881c8e	2013
E. H. Kennedy and W. L. Wiitala and R. A. Hayward and J. B. Sussman	Improved cardiovascular risk prediction using nonparametric regression and electronic health record data	Med Care	10.1097/MLR.0b013e31827da594	2013
Y. P. Tabak and X. Sun and L. Hyde and A. Yaitanes and K. Derby and R. S. Johannes	Using enriched observational data to develop and validate age-specific mortality risk adjustment models for hospitalized pediatric patients	Med Care	10.1097/MLR.0b013e318287d57d	2013
Y. P. Tabak and X. Sun and R. S. Johannes and L. Hyde and A. F. Shorr and P. K. Lindenauer	Development and Validation of a Mortality Risk-Adjustment Model for Patients Hospitalized for Exacerbations of Chronic Obstructive Pulmonary Disease	Med Care	10.1097/MLR.0b013e3182901982	2013
L. Wang and B. Porter and C. Maynard and G. Evans and C. Bryson and H. Sun and I. Gupta and E. Lowy and M. McDonell and K. Frisbee and C. Nielson and F. Kirkland and S. Fihn	Predicting risk of hospitalization or death among patients receiving primary care in the veterans health administration	Med Care	10.1097/MLR.0b013e31827da95a	2013
S. A. Choudhry and J. Li and D. Davis and C. Erdmann and R. Sikka and B. Sutariya	A public-private partnership develops and externally validates a 30-day hospital readmission risk prediction model	Online j. public health inform.	10.5210/ojphi.v5i2.4726	2013
D. Giunta and A. Briatore and A. Baum and D. Luna and G. Waisman and F. Gonzalez Bernaldo De Quiros	Factors associated with nonattendance at clinical medicine scheduled outpatient appointments in a university general hospital	Patient Preference Adherence	10.2l47/PPA.s5l841	2013
B. J. Wells and R. Roth and A. S. Nowacki and S. Arrigain and C. Yu and W. A. Rosenkrans Jr and M. W. Kattan	Prediction of morbidity and mortality in patients with type 2 diabetes	PeerJ	10.7717/peerj.87	2013
S. J. Jin and M. Kim and J. H. Yoon and Y. G. Song	A new statistical approach to predict bacteremia using electronic medical records	Scand J Infect Dis	10.3109/00365548.2013.799287	2013
R. M. Wong and C. Bresee and G. D. Braunstein	Comparison with published systems of a new staging system for papillary and follicular thyroid carcinoma	Thyroid	10.1089/thy.2012.0181	2013
L. Cobellis and M. A. Castaldi and V. Giordano and P. De Franciscis and G. Signoriello and N. Colacurci	Is it possible to predict office hysteroscopy failure?	Eur J Obstet Gynecol Reprod Biol	10.1016/j.ejogrb.2014.08.007	2014
M. M. Churpek and T. C. Yuen and C. Winslow and A. A. Robicsek and D. O. Meltzer and R. D. Gibbons and D. P. Edelson	Multicenter development and validation of a risk stratification tool for ward patients	Am J Respir Crit Care Med	10.1164/rccm.201406-1022OC	2014
E. A. O'Leary and S. Y. Desale and W. S. Yi and K. A. Fujita and C. F. Hynes and S. K. Chandra and J. A. Sava	Letting the sun set on small bowel obstruction: Can a simple risk score tell us when nonoperative care is inappropriate?	Am Surg	10.1177/000313481408000621	2014
Y. Huang and D. A. Hanauer	Patient no-show predictive model development using multiple data sources for an effective overbooking approach	Appl Clin Inform	10.4338/aci-2014-04-ra-0026	2014
S. Rana and T. Tran and W. Luo and D. Phung and R. L. Kennedy and S. Venkatesh	Predicting unplanned readmission after myocardial infarction from routinely collected administrative hospital data	Aust Health Rev	10.1071/ah14059	2014
C. S. A. Gong and L. Yu and C. K. Ting and M. Y. Tsou and K. Y. Chang and C. L. Shen and S. P. Lin	Predicting postoperative vomiting for orthopedic patients receiving patient-controlled epidural analgesia with the application of an artificial neural network	BioMed Res Int	10.1155/2014/786418	2014
S. H. Kim and K. H. Shin and H. Y. Kim and Y. J. Cho and J. K. Noh and J. S. Suh and W. I. Yang	Postoperative nomogram to predict the probability of metastasis in enneking stage IIB extremity osteosarcoma	BMC Cancer	10.1186/1471-2407-14-666	2014
N. H. Roubinian and E. L. Murphy and B. E. Swain and M. N. Gardner and V. Liu and G. J. Escobar	Predicting red blood cell transfusion in hospitalized patients: role of hemoglobin level, comorbidities, and illness severity	BMC Health Serv Res	10.1186/1472-6963-14-213	2014
E. M. Carter and H. W. Potts	Predicting length of stay from an electronic patient record system: a primary total knee replacement example	BMC Med Inform Decis Mak	10.1186/1472-6947-14-26	2014
C. Hebert and C. Shivade and R. Foraker and J. Wasserman and C. Roth and H. Mekhjian and S. Lemeshow and P. Embi	Diagnosis-specific readmission risk prediction using electronic health data: a retrospective cohort study	BMC Med Inform Decis Mak	10.1186/1472-6947-14-65	2014
H. S. Chase and J. S. Hirsch and S. Mohan and M. K. Rao and J. Radhakrishnan	Presence of early CKD-related metabolic complications predict progression of stage 3 CKD: A case-controlled study	BMC Nephrol	10.1186/1471-2369-15-187	2014
T. Tran and W. Luo and D. Phung and R. Harvey and M. Berk and R. L. Kennedy and S. Venkatesh	Risk stratification using data from electronic medical records better predicts suicide risks than clinician assessments	BMC Psychiatry	10.1186/1471-244x-14-76.	2014
V. M. Castro and T. H. McCoy and A. Cagan and H. R. Rosenfield and S. N. Murphy and S. E. Churchill and I. S. Kohane and R. H. Perlis	Stratification of risk for hospital admissions for injury related to fall: cohort study	Bmj	10.1136/bmj.g5863	2014
S. Gupta and T. Tran and W. Luo and D. Phung and R. L. Kennedy and A. Broad and D. Campbell and D. Kipp and M. Singh and M. Khasraw and L. Matheson and D. M. Ashley and S. Venkatesh	Machine-learning prediction of cancer survival: A retrospective study using electronic administrative records and a cancer registry	BMJ Open	10.1136/bmjopen-2013-004007	2014
B. A. Goldstein and T. I. Chang and A. A. Mitani and T. L. Assimes and W. C. Winkelmayer	Near-term prediction of sudden cardiac death in older hemodialysis patients using electronic health records	Clin J Am Soc Nephrol	10.2215/cjn.03050313	2014
M. M. Churpek and T. C. Yuen and S. Y. Park and R. Gibbons and D. P. Edelson	Using electronic health record data to develop and validate a prediction model for adverse outcomes in the wards	Crit Care Med	10.1097/ccm.0000000000000038	2014
R. Ayyagari and F. Vekeman and P. Lefebvre and S. H. Ong and E. Faust and A. Trahey and G. Machnicki and M. S. Duh	Pulse pressure and stroke risk: development and validation of a new stroke risk model	Curr Med Res Opin	10.1185/03007995.2014.971357	2014
E. Rapsomaniki and A. Shah and P. Perel and S. Denaxas and J. George and O. Nicholas and R. Udumyan and G. S. Feder and A. D. Hingorani and A. Timmis and L. Smeeth and H. Hemingway	Prognostic models for stable coronary artery disease based on electronic health record cohort of 102 023 patients	Eur Heart J	10.1093/eurheartj/eht533	2014
M. Taha and A. Pal and J. D. Mahnken and S. K. Rigler	Derivation and validation of a formula to estimate risk for 30-day readmission in medical patients	Int J Qual Health Care	10.1093/intqhc/mzu038	2014
D. He and S. C. Mathews and A. N. Kalloo and S. Hutfless	Mining high-dimensional administrative claims data to predict early hospital readmissions	J Am Med Inform Assoc	10.1136/amiajnl-2013-002151	2014
E. Gultepe and J. P. Green and H. Nguyen and J. Adams and T. Albertson and I. Tagkopoulos	From vital signs to clinical outcomes for patients with sepsis: A machine learning basis for a clinical decision support system	J Am Med Informatics Assoc	10.1136/amiajnl-2013-001815	2014
S. H. Huang and P. LePendu and S. V. Iyer and M. Tai-Seale and D. Carrell and N. H. Shah	Toward personalizing treatment for depression: Predicting diagnosis and severity	J Am Med Informatics Assoc	10.1136/amiajnl-2014-002733	2014
J. Sun and C. D. McNaughton and P. Zhang and A. Perer and A. Gkoulalas-Divanis and J. C. Denny and J. Kirby and T. Lasko and A. Saip and B. A. Malin	Predicting changes in hypertension control using electronic health records from a chronic disease management program	J Am Med Informatics Assoc	10.1136/amiajnl-2013-002033	2014
Y. P. Tabak and X. Sun and C. M. Nunez and R. S. Johannes	Using electronic health record data to develop inpatient mortality predictive model: Acute Laboratory Risk of Mortality Score (ALaRMS)	J Am Med Informatics Assoc	10.1136/amiajnl-2013-001790	2014
E. Kontio and A. Airola and T. Pahikkala and H. Lundgren-Laine and K. Junttila and H. Korvenranta and T. Salakoski and S. Salanterä	Predicting patient acuity from electronic patient records	J Biomed Informatics	10.1016/j.jbi.2014.04.001	2014
C. M. Atchison and S. Arlikar and E. Amankwah and I. Ayala and L. Barrett and B. R. Branchford and M. Streiff and C. Takemoto and N. A. Goldenberg	Development of a new risk score for hospital-associated venous thromboembolism in noncritically ill children: Findings from a large single-institutional case-control study	J Pediatr	10.1016/j.jpeds.2014.05.053	2014
S. Sho and M. D. Neal and J. Sperry and D. J. Hackam	A novel scoring system to predict the development of necrotizing enterocolitis totalis in premature infants	J Pediatr Surg	10.1016/j.jpedsurg.2013.10.023	2014
C. D. Still and G. C. Wood and P. Benotti and A. T. Petrick and J. Gabrielsen and W. E. Strodel and A. Ibele and J. Seiler and B. A. Irving and M. P. Celaya and R. Blackstone and G. S. Gerhard and G. Argyropoulos	Preoperative prediction of type 2 diabetes remission after Roux-en-Y gastric bypass surgery: A retrospective cohort study	Lancet Diabetes Endocrinol	10.1016/s2213-8587(13)70070-6	2014
J. Wiens and W. N. Campbell and E. S. Franklin and J. V. Guttag and E. Horvitz	Learning data-driven patient risk stratification models for Clostridium difficile	Open Forum Infect Dis	10.1093/ofid/ofu045	2014
M. Bayati and M. Braverman and M. Gillam and K. M. Mack and G. Ruiz and M. S. Smith and E. Horvitz	Data-driven decisions for reducing readmissions for heart failure: General methodology and case study	PLoS ONE	10.1371/journal.pone.0109264	2014
S. Hao and B. Jin and A. Y. Shin and Y. Zhao and C. Zhu and Z. Li and Z. Hu and C. Fu and J. Ji and Y. Wang and Y. Zhao and D. Dai and D. S. Culver and S. T. Alfreds and T. Rogow and F. Stearns and K. G. Sylvester and E. Widen and X. B. Ling	Risk prediction of emergency department revisit 30 days post discharge: A prospective study	PLoS ONE	10.1371/journal.pone.0112944	2014
N. Puttkammer and S. Zeliadt and J. G. Balan and J. Baseman and R. Destiné and J. W. Domercant and G. France and N. Hyppolite and V. Pelletier and N. A. Raphael and K. Sherr and K. Yuhas and S. Barnhart	Development of an electronic medical record based alert for risk of HIV treatment failure in a low-resource setting	PLoS ONE	10.1371/journal.pone.0112261	2014
H. U. Je and S. Han and Y. S. Kim and J. H. Nam and H. J. Kim and J. W. Kim and W. Park and D. S. Bae and J. H. Kim and S. J. Shin and J. Kim and K. H. Lee and M. S. Yoon and S. M. Kim and J. Y. Kim and W. S. Yoon and N. W. Lee and J. H. Choi and S. Y. Park and J. Y. Kim	A nomogram predicting the risks of distant metastasis following postoperative radiotherapy for uterine cervical carcinoma: A Korean radiation oncology group study (KROG 12-08)	Radiother Oncol	10.1016/j.radonc.2014.03.025	2014
H. Zhai and P. Brady and Q. Li and T. Lingren and Y. Ni and D. S. Wheeler and I. Solti	Developing and evaluating a machine learning based algorithm to predict the need of pediatric intensive care unit transfer for newly hospitalized children	Resuscitation	10.1016/j.resuscitation.2014.04.009	2014
P. Kaewprag and C. Newton and B. Vermillion and S. Hyun and K. Huang and R. Machiraju	Predictive Modeling for Pressure Ulcers from Intensive Care Unit Electronic Health Records	AMIA Summits Transl Sci Proc	NA	2015
N. Razavian and S. Blecker and A. M. Schmidt and A. Smith-McLallen and S. Nigam and D. Sontag	Population-Level Prediction of Type 2 Diabetes From Claims Data and Analysis of Risk Factors	Big data	10.1089/big.2015.0020	2015
J. Montserrat-Capdevila and P. Godoy and J. R. Marsal and F. Barbé and L. Galván	Risk of exacerbation in chronic obstructive pulmonary disease: a primary care retrospective cohort study	BMC Fam Pract	10.1186/s12875-015-0387-6	2015
R. Amarasingham and F. Velasco and B. Xie and C. Clark and Y. Ma and S. Zhang and D. Bhat and B. Lucena and M. Huesch and E. A. Halm	Electronic medical record-based multicondition models to predict the risk of 30 day readmission or death among adult medicine patients: validation and comparison to existing models	BMC Med Inform Decis Mak	10.1186/s12911-015-0162-6	2015
J. Hippisley-Cox and C. Coupland	Development and validation of risk prediction equations to estimate future risk of heart failure in patients with diabetes: A prospective cohort study	BMJ Open	10.1136/bmjopen-2015-008503	2015
S. R. Pannu and P. Moreno Franco and G. Li and M. Malinchoc and G. Wilson and O. Gajic	Development and validation of severe hypoxemia associated risk prediction model in 1,000 mechanically ventilated patients*	Crit Care Med	10.1097/ccm.0000000000000671	2015
E. Eby and C. Hardwick and M. Yu and S. Gelwicks and K. Deschamps and J. Xie and T. George	Predictors of 30 day hospital readmission in patients with type 2 diabetes: A retrospective, case-control, database study	Curr Med Res Opin	10.1185/03007995.2014.981632	2015
Y. P. Tabak and R. S. Johannes and X. Sun and C. M. Nunez and L. C. McDonald	Predicting the Risk for Hospital-Onset Clostridium difficile Infection (HO-CDI) at the Time of Inpatient Admission: HO-CDI Risk Score	Infect Control Hosp Epidemiol	10.1017/ice.2015.37	2015
M. S. M. Van Mourik and K. G. M. Moons and M. V. Murphy and M. J. M. Bonten and M. Klompas	Severity of Disease Estimation and Risk-Adjustment for Comparison of Outcomes in Mechanically Ventilated Patients Using Electronic Routine Care Data	Infect Control Hosp Epidemiol	10.1017/ice.2015.75	2015
B. Smolin and Y. Levy and E. Sabbach-Cohen and L. Levi and T. Mashiach	Predicting mortality of elderly patients acutely admitted to the Department of Internal Medicine	Int J Clin Pract	10.1111/ijcp.12564	2015
W. Dai and T. S. Brisimi and W. G. Adams and T. Mela and V. Saligrama and I. C. Paschalidis	Prediction of hospitalization due to heart diseases by supervised learning methods	Int J Med Informatics	10.1016/j.ijmedinf.2014.10.002	2015
S. Chan and C. Conell and K. T. Veerina and V. A. Rao and A. C. Flint	Prediction of intracerebral haemorrhage expansion with clinical, laboratory, pharmacologic, and noncontrast radiographic variables	Int J Stroke	10.1111/ijs.12507	2015
Z. Hu and B. Jin and A. Y. Shin and C. Zhu and Y. Zhao and S. Hao and L. Zheng and C. Fu and Q. Wen and J. Ji and Z. Li and Y. Wang and X. Zheng and D. Dai and D. S. Culver and S. T. Alfreds and T. Rogow and F. Stearns and K. G. Sylvester and E. Widen and X. B. Ling	Real-time web-based assessment of total population risk of future emergency department utilization: statewide prospective active case finding study	Interact J Med Res	10.2196/ijmr.4022	2015
J. R. Brown and T. A. MacKenzie and T. M. Maddox and J. Fly and T. T. Tsai and M. E. Plomondon and C. D. Nielson and E. D. Siew and F. S. Resnic and C. R. Baker and J. S. Rumsfeld and M. E. Matheny	Acute kidney injury risk prediction in patients undergoing coronary angiography in a national veterans health administration cohort with external validation	J Am Heart Assoc	10.1161/jaha.115.002136	2015
R. M. Cronin and J. P. VanHouten and E. D. Siew and S. K. Eden and S. D. Fihn and C. D. Nielson and J. F. Peterson and C. R. Baker and T. Alp Ikizler and T. Speroff and M. E. Matheny	National Veterans Health Administration inpatient risk stratification models for hospital-acquired acute kidney injury	J Am Med Informatics Assoc	10.1093/jamia/ocv051	2015
D. M. Blumenthal and G. Singal and S. S. Mangla and E. A. Macklin and D. C. Chung	Predicting Non-Adherence with Outpatient Colonoscopy Using a Novel Electronic Tool that Measures Prior Non-Adherence	J Gen Intern Med	10.1007/s11606-014-3165-6	2015
T. R. Hylan and M. Von Korff and K. Saunders and E. Masters and R. E. Palmer and D. Carrell and D. Cronkite and J. Mardekian and D. Gross	Automated prediction of risk for problem opioid use in a primary care setting	J Pain	10.1016/j.jpain.2015.01.011	2015
D. P. Osborn and S. Hardoon and R. Z. Omar and R. I. Holt and M. King and J. Larsen and L. Marston and R. W. Morris and I. Nazareth and K. Walters and I. Petersen	Cardiovascular risk prediction models for people with severe mental illness: results from the prediction and management of cardiovascular risk in people with severe mental illnesses (PRIMROSE) research program	JAMA Psychiatry	10.1001/jamapsychiatry.2014.2133	2015
G. J. Escobar and A. Ragins and P. Scheirer and V. Liu and J. Robles and P. Kipnis	Nonelective rehospitalizations and postdischarge mortality predictive models suitable for use in real time	Med Care	10.1097/mlr.0000000000000435	2015
E. Shadmi and N. Flaks-Manov and M. Hoshen and O. Goldman and H. Bitterman and R. D. Balicer	Predicting 30-day readmissions with preadmission electronic health record data	Med Care	10.1097/mlr.0000000000000315	2015
A. Uyar and A. Bener and H. N. Ciray	Predictive Modeling of Implantation Outcome in an In Vitro Fertilization Setting: An Application of Machine Learning Methods	Med Decis Making	10.1177/0272989x14535984	2015
M. C. Tolcher and M. R. Holbert and A. L. Weaver and M. E. McGree and J. E. Olson and S. A. El-Nashar and A. O. Famuyide and B. C. Brost	Predicting cesarean delivery after induction of labor among nulliparouswomen at term	Obstet Gynecol	10.1097/aog.0000000000001083	2015
P. J. Tighe and C. A. Harle and R. W. Hurley and H. Aytug and A. P. Boezaart and R. B. Fillingim	Teaching a Machine to Feel Postoperative Pain: Combining High-Dimensional Clinical Data with Machine Learning Algorithms to Forecast Acute Postoperative Pain	Pain Med	10.1111/pme.12713	2015
M. W. Temple and C. U. Lehmann and D. Fabbri	Predicting discharge dates from the nicu using progress note data	Pediatrics	10.1542/peds.2015-0456	2015
S. Hao and Y. Wang and B. Jin and A. Y. Shin and C. Zhu and M. Huang and L. Zheng and J. Luo and Z. Hu and C. Fu and D. Dai and Y. Wang and D. S. Culver and S. T. Alfreds and T. Rogow and F. Stearns and K. G. Sylvester and E. Widen and X. B. Ling	Development, Validation and Deployment of a Real Time 30 Day Hospital Readmission Risk Assessment Tool in the Maine Healthcare Information Exchange	PLoS ONE	10.1371/journal.pone.0140271	2015
S. Wu and B. Xia and F. Han and R. Xie and T. Song and L. Lu and W. Yu and X. Deng and Q. He and C. Zhao and C. Xie	Prognostic nomogram for patients with nasopharyngeal carcinoma after intensity-modulated radiotherapy	PLoS ONE	10.1371/journal.pone.0134491	2015
J. Montserrat-Capdevila and P. Godoy and J. R. Marsal and F. Barbé	Predictive model of hospital admission for COPD exacerbation	Respir Care	10.4187/respcare.04005	2015
E. S. Wise and K. M. Hocking and S. M. Kavic	Prediction of excess weight loss after laparoscopic Roux-en-Y gastric bypass: data from an artificial neural network	Surg Endosc	10.1007/s00464-015-4225-7	2016
R. A. Taylor and J. R. Pare and A. K. Venkatesh and H. Mowafi and E. R. Melnick and W. Fleischman and M. K. Hall	Prediction of In-hospital Mortality in Emergency Department Patients with Sepsis: A Local Big Data-Driven, Machine Learning Approach	Acad Emerg Med	10.1111/acem.12876	2016
M. B. Warren and R. L. Campbell and D. M. Nestler and K. S. Pasupathy and C. M. Lohse and K. A. Koch and E. Schlechtinger and S. T. Schmidt and G. J. Melin	Prolonged length of stay in ED psychiatric patients: A multivariable predictive model	Am J Emerg Med	10.1016/j.ajem.2015.09.044	2016
J. Calvert and Q. Mao and J. L. Hoffman and M. Jay and T. Desautels and H. Mohamadlou and U. Chettipally and R. Das	Using electronic health record collected clinical variables to predict medical intensive care unit mortality	Ann Med Surg	10.1016/j.amsu.2016.09.002	2016
B. Jin and Y. Zhao and S. Hao and A. Y. Shin and Y. Wang and C. Zhu and Z. Hu and C. Fu and J. Ji and Y. Wang and Y. Zhao and Y. Jiang and D. Dai and D. S. Culver and S. T. Alfreds and T. Rogow and F. Stearns and K. G. Sylvester and E. Widen and X. B. Ling	Prospective stratification of patients at risk for emergency department revisit: Resource utilization and population management strategy implications	BMC Emerg Med	10.1186/s12873-016-0074-5	2016
J. Wu and S. J. Grannis and H. Xu and J. T. Finnell	A practical method for predicting frequent use of emergency department care using routinely available electronic registration data	BMC Emerg Med	10.1186/s12873-016-0076-3	2016
Y. Xie and M. Maziarz and D. S. Tuot and G. M. Chertow and J. Himmelfarb and Y. N. Hall	Risk prediction to inform surveillance of chronic kidney disease in the US Healthcare Safety Net: A cohort study	BMC Nephrol	10.1186/s12882-016-0272-0	2016
L. L. Low and N. Liu and S. Wang and J. Thumboo and M. E. H. Ong and K. H. Lee	Predicting frequent hospital admission risk in Singapore: A retrospective cohort study to investigate the impact of comorbidities, acute illness burden and social determinants of health	BMJ Open	10.1136/bmjopen-2016-012705	2016
J. L. Koyner and R. Adhikari and D. P. Edelson and M. M. Churpek	Development of a multicenter ward–based AKI prediction model	Clin J Am Soc Nephrol	10.2215/cjn.00280116	2016
M. M. Churpek and T. C. Yuen and C. Winslow and D. O. Meltzer and M. W. Kattan and D. P. Edelson	Multicenter Comparison of Machine Learning Methods and Conventional Regression for Predicting Clinical Deterioration on the Wards	Crit Care Med	10.1097/ccm.0000000000001571	2016
C. Iino and T. Mikami and T. Igarashi and T. Aihara and K. Ishii and J. Sakamoto and H. Tono and S. Fukuda	Evaluation of scoring models for identifying the need for therapeutic intervention of upper gastrointestinal bleeding: A new prediction score model for Japanese patients	Dig Endosc	10.1111/den.12666	2016
D. J. Rubin and E. A. Handorf and S. H. Golden and D. B. Nelson and M. E. McDonnell and H. Zhao	Developement and validation of a novel tool to predict hospital readmission resk among patients with diabetes	Endocr Pract	10.4158/e161391.Or	2016
A. D. Tulloch and A. S. David and G. Thornicroft	Exploring the predictors of early readmission to psychiatric hospital	Epidemiol Psychiatr Sci	10.1017/s2045796015000128	2016
G. L. Gaskin and S. Pershing and T. S. Cole and N. H. Shah	Predictive modeling of risk factors and complications of cataract surgery	Eur J Ophthalmol	10.5301/ejo.5000706	2016
A. Press and B. Ku and L. McCullagh and L. Rosen and S. Richardson and T. McGinn	Developing a Clinical Prediction Rule for First Hospital-Onset Clostridium difficile Infections: A Retrospective Observational Study	Infect Control Hosp Epidemiol	10.1017/ice.2016.97	2016
S. Buci and A. Kukeli	Survival probability in patients with liver trauma	Int J Health Care Qual Assur	10.1108/ijhcqa-04-2016-0045	2016
J. Y. Lee and Y. Jin and J. Piao and S. M. Lee	Development and evaluation of an automated fall risk assessment system	Int J Qual Health Care	10.1093/intqhc/mzv122	2016
E. Logue and W. Smucker and C. Regan	Admission data predict high hospital readmission risk	J Am Board Fam Med	10.3122/jabfm.2016.01.150127	2016
M. F. Toerper and E. Flanagan and S. Siddiqui and J. Appelbaum and E. K. Kasper and S. Levin	Cardiac catheterization laboratory inpatient forecast tool: A prospective evaluation	J Am Med Informatics Assoc	10.1093/jamia/ocv124	2016
R. Babazade and T. Sreenivasalu and P. Jain and M. T. Hutcherson and A. J. Naylor and J. You and H. Elsharkawy and A. S. E. Wael and A. Turan	A nomogram for predicting the need for sciatic nerve block after total knee arthroplasty	J Anesth	10.1007/s00540-016-2223-0	2016
M. B. Jacobs and H. Klonoff-Cohen and S. Agarwal and D. Kritz-Silverstein and S. Lindsay and V. G. Garzo	Predictors of treatment failure in young patients undergoing in vitro fertilization	J Assisted Reprod Genet	10.1007/s10815-016-0725-1	2016
P. Kipnis and B. J. Turk and D. A. Wulf and J. C. LaGuardia and V. Liu and M. M. Churpek and S. Romero-Brufau and G. J. Escobar	Development and validation of an electronic medical record-based alert score for detection of inpatient deterioration outside the ICU	J Biomed Informatics	10.1016/j.jbi.2016.09.013	2016
J. P. Anderson and J. R. Parikh and D. K. Shenfeld and V. Ivanov and C. Marks and B. W. Church and J. M. Laramie and J. Mardekian and B. A. Piper and R. J. Willke and D. A. Rublee	Reverse Engineering and Evaluation of Prediction Models for Progression to Type 2 Diabetes: An Application of Machine Learning Using Electronic Health Records	J Diabetes Sci Technol	10.1177/1932296815620200	2016
H. Kurasawa and K. Hayashi and A. Fujino and K. Takasugi and T. Haga and K. Waki and T. Noguchi and K. Ohe	Machine-Learning-Based Prediction of a Missed Scheduled Clinical Appointment by Patients with Diabetes	J Diabetes Sci Technol	10.1177/1932296815614866	2016
S. D. Stites and C. A. Cooblall and J. Aronovitz and S. B. Singletary and K. Micklow and M. Sjeime	The tipping point: patients predisposed to Clostridium difficile infection and a hospital antimicrobial stewardship programme	J Hosp Infect	10.1016/j.jhin.2016.07.022	2016
O. K. Nguyen and A. N. Makam and C. Clark and S. Zhang and B. Xie and F. Velasco and R. Amarasingham and E. A. Halm	Predicting all-cause readmissions using electronic health record data from the entire hospitalization: Model development and comparison	J Hosp Med	10.1002/jhm.2568	2016
J. K. Rohr and P. Ive and C. R. Horsburgh and R. Berhanu and K. Shearer and M. Maskew and L. Long and I. Sanne and J. Bassett and O. Ebrahim and M. P. Fox	Developing a predictive risk model for first-line antiretroviral therapy failure in South Africa	J Int AIDS Soc	10.7448/ias.19.1.20987	2016
D. G. Gomes and T. Kus and R. T. Sant’anna and G. G. de Lima and V. Essebag and T. L. L. Leiria	Simple risk stratification score for prognosis of syncope	J Intervent Card Electrophysiol	10.1007/s10840-016-0165-y	2016
A. Srinivasan and G. K. Ambler and P. D. Hayes and M. M. Chowdhury and S. Ashcroft and J. R. Boyle and P. A. Coughlin	Premorbid function, comorbidity, and frailty predict outcomes after ruptured abdominal aortic aneurysm repair	J Vasc Surg	10.1016/j.jvs.2015.09.002	2016
C. Karmakar and W. Luo and T. Tran and M. Berk and S. Venkatesh	Predicting Risk of Suicide Attempt Using History of Physical Illnesses From Electronic Medical Records	JMIR Ment Health	10.2196/mental.5475	2016
S. Yokota and K. Ohe	Construction and evaluation of FiND, a fall risk prediction model of inpatients from nursing data	Jpn J Nurs Sci	10.1111/jjns.12103	2016
D. Agrawal and C. B. Chen and R. W. Dravenstott and C. T. B. Strömblad and J. A. Schmid and J. D. Darer and P. Devapriya and S. Kumara	Predicting patients at risk for 3-day postdischarge readmissions, ED Visits, and Deaths	Med Care	10.1097/mlr.0000000000000574	2016
Z. Qu and L. P. Zhao and X. Ma and S. Zhan	Building a patient-specific risk score with a large database of discharge summary reports	Med Sci Monit	10.12659/msm.899262	2016
Z. Shen and L. Xie and T. Chen and D. Tian and X. Liu and H. Xu and Y. Zhang and Z. Wu and N. Sha and C. Xing and N. Ding and H. Hu and C. Wu	Risk factors predictive of recurrence and progression for patients who suffered initial recurrence after transurethral resection of stage pT1 bladder tumor in Chinese population: A retrospective study	Medicine	10.1097/md.0000000000002625	2016
V. M. Castro and A. M. Roberson and T. H. McCoy and A. Wiste and A. Cagan and J. W. Smoller and J. F. Rosenbaum and M. Ostacher and R. H. Perlis	Stratifying Risk for Renal Insufficiency among Lithium-Treated Patients: An Electronic Health Record Study	Neuropsychopharmacology	10.1038/npp.2015.254	2016
K. Shameer and K. W. Johnson and A. Yahi and R. Miotto and L. I. Li and D. Ricks and J. Jebakaran and P. Kovatch and P. P. Sengupta and S. Gelijns and A. Moskovitz and B. Darrow and D. L. David and A. Kasarskis and N. P. Tatonetti and S. Pinney and J. T. Dudley	PREDICTIVE MODELING OF HOSPITAL READMISSION RATES USING ELECTRONIC MEDICAL RECORD-WIDE MACHINE LEARNING: A CASE-STUDY USING MOUNT SINAI HEART FAILURE COHORT	Pac Symp Biocomput	10.1142/9789813207813_0027	2016
L. N. Sanchez-Pinto and R. G. Khemani	Development of a Prediction Model of Early Acute Kidney Injury in Critically Ill Children Using Electronic Health Record Data	Pediatr Crit Care Med	10.1097/pcc.0000000000000750	2016
S. B. Hu and D. J. L. Wong and A. Correa and N. Li and J. C. Deng	Prediction of clinical deterioration in hospitalized adult patients with hematologic malignancies using a neural network model	PLoS ONE	10.1371/journal.pone.0161401	2016
L. L. Low and N. Liu and S. Wang and J. Thumboo and M. E. H. Ong and K. H. Lee	Predicting 30-day readmissions in an Asian population: Building a predictive model by incorporating markers of hospitalization severity	PLoS ONE	10.1371/journal.pone.0167413	2016
W. Y. Zhang and H. F. Li and M. Su and R. F. Lin and X. X. Chen and P. Zhang and C. L. Zou	A simple scoring system predicting the survival time of patients with bone metastases after RT	PLoS ONE	10.1371/journal.pone.0159506	2016
J. S. Back and Y. Jin and T. Jin and S. M. Lee	Development and Validation of an Automated Sepsis Risk Assessment System	Res Nurs Health	10.1002/nur.21734	2016
M. F. Daley and L. M. Reifler and E. S. Johnson and A. R. Sinaiko and K. L. Margolis and E. D. Parker and L. C. Greenspan and J. C. Lo and P. J. O'Connor and D. J. Magid	Predicting Hypertension Among Children With Incident Elevated Blood Pressure	Acad Pediatr	10.1016/j.acap.2016.09.009	2017
M. K. Lodhi and R. Ansari and Y. Yao and G. M. Keenan and D. Wilkie and A. A. Khokhar	Predicting Hospital Re-admissions from Nursing Care Data of Hospitalized Patients	Adv. data min.	10.1007/978-3-319-62701-4_14	2017
S. A. Hirji and S. R. Stevens and L. K. Shaw and E. C. Campbell and C. B. Granger and M. R. Patel and M. H. Sketch and T. Y. Wang and E. M. Ohman and E. D. Peterson and J. M. Brennan	Predicting risk of cardiac events among ST-segment elevation myocardial infarction patients with conservatively managed non–infarct-related artery coronary artery disease: An analysis of the Duke Databank for Cardiovascular Disease	Am Heart J	10.1016/j.ahj.2017.08.023	2017
B. D. Horne and D. Budge and A. L. Masica and L. A. Savitz and J. Benuzillo and G. Cantu and A. Bradshaw and R. O. McCubrey and T. L. Bair and C. A. Roberts and K. D. Rasmusson and R. Alharethi and A. G. Kfoury and B. C. James and D. L. Lappé	Early inpatient calculation of laboratory-based 30-day readmission risk scores empowers clinical risk modification during index hospitalization	Am Heart J	10.1016/j.ahj.2016.12.010	2017
D. W. Frost and S. Vembu and J. Wang and K. Tu and Q. Morris and H. B. Abrams	Using the Electronic Medical Record to Identify Patients at High Risk for Frequent Emergency Department Visits and High System Costs	Am J Med	10.1016/j.amjmed.2016.12.008	2017
Y. Barak-Corren and V. M. Castro and S. Javitt and A. G. Hoffnagle and Y. Dai and R. H. Perlis and M. K. Nock and J. W. Smoller and B. Y. Reis	Predicting suicidal behavior from longitudinal electronic health records	Am J Psychiatry	10.1176/appi.ajp.2016.16010077	2017
M. N. Basta and L. C. Wu and S. K. Kanchwala and J. M. Serletti and J. C. Tchou and S. J. Kovach and J. Fosnot and J. P. Fischer	Reliable prediction of postmastectomy lymphedema: The Risk Assessment Tool Evaluating Lymphedema	Am J Surg	10.1016/j.amjsurg.2016.08.016	2017
T. Viangteeravat and O. Akbilgic and R. L. Davis	Analyzing Electronic Medical Records to Predict Risk of DIT (Death, Intubation, or Transfer to ICU) in Pediatric Respiratory Failure or Related Conditions	AMIA Summits Transl Sci Proc	NA	2017
J. H. Guevara and A. Zorrilla-Vaca and G. C. Silva-Gordillo	The utility of preoperative level of erythrocytosis in the prediction of postoperative blood loss and 30-day mortality in patients with tetralogy of fallot	Ann Card Anaesth	10.4103/aca.ACA_25_17	2017
R. Babu and P. Sethi and S. Surendran and P. Dhar and U. Gopalakrishnan and D. Balakrishnan and R. N. Menon and B. S. Thankamonyamma and S. O. Vayoth and M. Thillai	A new score to predict recipient mortality from preoperative donor and recipient characteristics in living donor liver transplantation (DORMAT score)	Ann Transplant	10.12659/aot.904350	2017
M. G. Tuck and F. Alemi and J. F. Shortle and S. Avramovic and C. Hesdorffer	A Comprehensive Index for Predicting Risk of Anemia from Patients' Diagnoses	Big Data	10.1089/big.2016.0073	2017
J. D. Raman and Y. K. Lin and S. F. Shariat and L. M. Krabbe and V. Margulis and A. Arnouk and C. D. Lallas and E. J. Trabulsi and S. J. Drouin and M. Rouprêt and G. Bozzini and P. Colin and B. Peyronnet and K. Bensalah and K. Bailey and D. Canes and T. Klatte	Preoperative nomogram to predict the likelihood of complications after radical nephroureterectomy	BJU Int	10.1111/bju.13556	2017
P. Kaewprag and C. Newton and B. Vermillion and S. Hyun and K. Huang and R. Machiraju	Predictive models for pressure ulcers from intensive care unit electronic health records using Bayesian networks	BMC Med Inform Decis Mak	10.1186/s12911-017-0471-z	2017
L. L. Low and N. Liu and K. H. Lee and M. E. Ong and S. Wang and X. Jing and J. Thumboo	FAM-FACE-SG: a score for risk stratification of frequent hospital admitters	BMC Med Inform Decis Mak	10.1186/s12911-017-0441-5	2017
T. Desautels and R. Das and J. Calvert and M. Trivedi and C. Summers and D. J. Wales and A. Ercole	Prediction of early unplanned intensive care unit readmission in a UK tertiary care hospital: A cross-sectional machine learning approach	BMJ Open	10.1136/bmjopen-2017-017199	2017
R. Goshen and B. Mizrahi and P. Akiva and Y. Kinar and E. Choman and V. Shalev and V. Sopik and R. Kariv and S. A. Narod	Predicting the presence of colon cancer in members of a health maintenance organisation by evaluating analytes from standard laboratory records	Br J Cancer	10.1038/bjc.2017.53	2017
H. F. Fuchs and C. R. Harnsberger and R. C. Broderick and D. C. Chang and B. J. Sandler and G. R. Jacobsen and M. Bouvet and S. Horgan	Simple preoperative risk scale accurately predicts perioperative mortality following esophagectomy for malignancy	Dis Esophagus	10.1111/dote.12451	2017
Y. Barak-Corren and S. H. Israelit and B. Y. Reis	Progressive prediction of hospitalisation in the emergency department: Uncovering hidden patterns to improve patient flow	Emerg Med J	10.1136/emermed-2014-203819	2017
P. U. Kasbekar and P. Goel and S. P. Jadhav	A decision tree analysis of diabetic foot amputation risk in Indian patients	Front Endocrinol	10.3389/fendo.2017.00025	2017
E. H. Kim and J. C. Park and I. J. Song and Y. J. Kim and D. H. Joh and K. Y. Hahn and Y. K. Lee and H. Y. Kim and H. Chung and S. K. Shin and S. K. Lee and Y. C. Lee	Prediction model for non-curative resection of endoscopic submucosal dissection in patients with early gastric cancer	Gastrointest Endosc	10.1016/j.gie.2016.10.018	2017
K. K. Poppe and R. N. Doughty and S. Wells and D. Gentles and H. Hemingway and R. Jackson and A. J. Kerr	Developing and validating a cardiovascular risk score for patients in the community with prior cardiovascular disease	Heart	10.1136/heartjnl-2016-310668	2017
G. J. Escobar and J. M. Baker and P. Kipnis and J. D. Greene and T. C. Mast and S. B. Gupta and N. Cossrow and V. Mehta and V. Liu and E. R. Dubberke	Prediction of recurrent clostridium difficile infection using comprehensive electronic medical records in an integrated healthcare delivery system	Infect Control Hosp Epidemiol	10.1017/ice.2017.176	2017
R. C. Kessler and I. Hwang and C. A. Hoffmire and J. F. McCarthy and M. V. Petukhova and A. J. Rosellini and N. A. Sampson and A. L. Schneider and P. A. Bradley and I. R. Katz and C. Thompson and R. M. Bossarte	Developing a practical suicide risk prediction model for targeting high-risk patients in the Veterans health Administration	Int J Methods Psychiatr Res	10.1002/mpr.1575	2017
J. D. Blakey and D. B. Price and E. Pizzichini and T. A. Popov and B. D. Dimitrov and D. S. Postma and L. K. Josephs and A. Kaplan and A. Papi and M. Kerkhof and E. V. Hillyer and A. Chisholm and M. Thomas	Identifying Risk of Future Asthma Attacks Using UK Medical Record Data: A Respiratory Effectiveness Group Initiative	J Allergy Clin Immunol Pract	10.1016/j.jaip.2016.11.007	2017
H. B. Harvey and C. Liu and J. Ai and C. Jaworsky and C. E. Guerrier and E. Flores and O. Pianykh	Predicting No-Shows in Radiology Using Regression Modeling of Data Available in the Electronic Medical Record	J Am Coll Radiol	10.1016/j.jacr.2017.05.007	2017
K. J. Lin and D. E. Singer and R. J. Glynn and S. Blackley and L. Zhou and J. Liu and G. Dube and L. B. Oertel and S. Schneeweiss	Prediction score for anticoagulation control quality among older adults	J Am Heart Assoc	10.1161/jaha.117.006814	2017
B. A. Williams and M. A. Evans and A. M. Honushefsky and P. B. Berger	Clinical prediction model for time in therapeutic range while on warfarin in newly diagnosed atrial fibrillation	J Am Heart Assoc	10.1161/jaha.117.006669	2017
D. J. Rubin and S. H. Golden and M. E. McDonnell and H. Zhao	Predicting readmission risk of patients with diabetes hospitalized for cardiovascular disease: a retrospective cohort study	J Diabetes Complications	10.1016/j.jdiacomp.2017.04.021	2017
E. B. Schroeder and S. Xu and G. K. Goodrich and G. A. Nichols and P. J. O'Connor and J. F. Steiner	Predicting the 6-month risk of severe hypoglycemia among adults with diabetes: Development and external validation of a prediction model	J Diabetes Complications	10.1016/j.jdiacomp.2017.04.004	2017
H. Y. Li and Y. T. Guo and C. Tian and C. Q. Song and Y. Mu and Y. Li and Y. D. Chen	A risk prediction score model for predicting occurrence of post-PCI vasovagal reflex syndrome: A single center study in Chinese population	J Geriatr Cardiol	10.11909/j.issn.1671-5411.2017.08.004	2017
A. N. Makam and O. K. Nguyen and C. Clark and S. Zhang and B. Xie and M. Weinreich and E. M. Mortensen and E. A. Halm	Predicting 30-day pneumonia readmissions using electronic health record data	J Hosp Med	10.12788/jhm.2711	2017
A. C. McKown and L. Wang and J. P. Wanderer and J. Ehrenfeld and T. W. Rice and G. R. Bernard and M. W. Semler	Predicting Major Adverse Kidney Events among Critically Ill Adults Using the Electronic Health Record	J Med Syst	10.1007/s10916-017-0806-4	2017
A. J. Karter and E. M. Warton and K. J. Lipska and J. D. Ralston and H. H. Moffet and G. G. Jackson and E. S. Huang and D. R. Miller	Development and validation of a tool to identify patients with type 2 diabetes at high risk of hypoglycemia-related emergency department or hospital use	JAMA Intern Med	10.1001/jamainternmed.2017.3844	2017
S. Hao and T. Fu and Q. Wu and B. Jin and C. Zhu and Z. Hu and Y. Guo and Y. Zhang and Y. Yu and T. Fouts and P. Ng and D. S. Culver and S. T. Alfreds and F. Stearns and K. G. Sylvester and E. Widen and D. B. McElhinney and X. B. Ling	Estimating One-Year Risk of Incident Chronic Kidney Disease: Retrospective Development and Validation Study Using Electronic Medical Record Data From the State of Maine	JMIR Med Inform	10.2196/medinform.7954	2017
J. L. Greenwald and P. R. Cronin and V. Carballo and G. Danaei and G. Choy	A Novel Model for Predicting Rehospitalization Risk Incorporating Physical Function, Cognitive Status, and Psychosocial Support Using Natural Language Processing	Med Care	10.1097/mlr.0000000000000651	2017
Y. P. Tabak and X. Sun and C. M. Nunez and V. Gupta and R. S. Johannes	Predicting Readmission at Early Hospitalization Using Electronic Clinical Data: An Early Readmission Risk Score	Med Care	10.1097/mlr.0000000000000654	2017
M. Chen and X. Lu and L. Hu and P. Liu and W. Zhao and H. Yan and L. Tang and Y. Zhu and Z. Xiao and L. Chen and H. Tan	Development and validation of a mortality risk model for pediatric sepsis	Medicine	10.1097/md.0000000000006923	2017
A. Sakhnini and W. Saliba and N. Schwartz and N. Bisharat and T. S. Huang	The derivation and validation of a simple model for predicting in-hospital mortality of acutely admitted patients to internal medicine wards	Medicine	10.1097/md.0000000000007284	2017
Y. Jin and T. Jin and S. M. Lee	Automated Pressure Injury Risk Assessment System Incorporated Into an Electronic Health Record System	Nurs Res	10.1097/nnr.0000000000000245	2017
Z. Zhang and Y. Hong	Development of a novel score for the prediction of hospital mortality in patients with severe sepsis: The use of electronic healthcare records with LASSO regression	Oncotarget	10.18632/oncotarget.17870	2017
L. T. Das and E. L. Abramson and A. E. Stone and J. E. Kondrich and L. M. Kern and Z. M. Grinspan	Predicting frequent emergency department visits among children with asthma using EHR data	Pediatr Pulmonol	10.1002/ppul.23735	2017
Y. Barak-Corren and A. M. Fine and B. Y. Reis	Early prediction model of patient hospitalization from the pediatric emergency department	Pediatrics	10.1542/peds.2016-2785	2017
A. Baus and J. Coben and K. Zullig and C. Pollard and C. Mullett and H. Taylor and J. Cochran and T. Jarrett and D. Long	An Electronic Health Record Data-driven Model for Identifying Older Adults at Risk of Unintentional Falls	Perspect Health Inf Manag	NA	2017
M. Jamei and A. Nisnevich and E. Wetchler and S. Sudat and E. Liu	Predicting all-cause risk of 30-day hospital readmission using artificial neural networks	PLoS ONE	10.1371/journal.pone.0181173	2017
U. Kartoun and K. E. Corey and T. G. Simon and H. Zheng and R. Aggarwal and K. Ng and S. Y. Shaw	The MELD-Plus: A generalizable prediction risk score in cirrhosis	PLoS ONE	10.1371/journal.pone.0186301	2017
J. E. Lucas and T. C. Bazemore and C. Alo and P. B. Monahan and D. Voora	An electronic health record based model predicts statin adherence, LDL cholesterol, and cardiovascular disease in the United States Military Health System	PLoS ONE	10.1371/journal.pone.0187809	2017
S. F. Weng and J. Reps and J. Kai and J. M. Garibaldi and N. Qureshi	Can machine-learning improve cardiovascular risk prediction using routine clinical data?	PLoS ONE	10.1371/journal.pone.0174944	2017
A. Davoudi and A. Ebadi and P. Rashidi and T. Ozrazgat-Baslanti and A. Bihorac and A. C. Bursian	Delirium Prediction using Machine Learning Models on Preoperative Electronic Health Records Data	Proc IEEE Int Symp Bioinformatics Bioeng	10.1109/BIBE.2017.00014	2017
E. M. Oliva and T. Bowe and S. Tavakoli and S. Martins and E. T. Lewis and M. Paik and I. Wiechers and P. Henderson and M. Harvey and T. Avoundjian and A. Medhanie and J. A. Trafton	Development and applications of the Veterans Health Administration's Stratification Tool for Opioid Risk Mitigation (STORM) to improve opioid safety and prevent overdose and suicide	Psychol Serv	10.1037/ser0000099	2017
C. Bradford and B. M. Shah and P. Shane and N. Wachi and K. Sahota	Patient and clinical characteristics that heighten risk for heart failure readmission	Res Social Adm Pharm	10.1016/j.sapharm.2016.11.002	2017
L. Pan and G. Liu and F. Lin and S. Zhong and H. Xia and X. Sun and H. Liang	Machine learning applications for prediction of relapse in childhood acute lymphoblastic leukemia	Sci Rep	10.1038/s41598-017-07408-0	2017
H. Qiu and H. Y. Yu and L. Y. Wang and Q. Yao and S. N. Wu and C. Yin and B. Fu and X. J. Zhu and Y. L. Zhang and Y. Xing and J. Deng and H. Yang and S. D. Lei	Electronic Health Record Driven Prediction for Gestational Diabetes Mellitus in Early Pregnancy	Sci Rep	10.1038/s41598-017-16665-y	2017
T. Itaya and Y. Murakami and A. Ota and E. Nomura and T. Fukushima and M. Nishigaki	Assessment model to identify patients with stroke with a high possibility of discharge to home a retrospective cohort study	Stroke	10.1161/strokeaha.117.018075	2017
T. Nakagawa and S. Taguchi and Y. Uemura and A. Kanatani and M. Ikeda and A. Matsumoto and K. Yoshida and T. Kawai and M. Nagata and D. Yamada and Y. Komemushi and M. Suzuki and Y. Enomoto and H. Nishimatsu and A. Ishikawa and Y. Nagase and Y. Kondo and Y. Tanaka and T. Okaneya and Y. Hirano and M. Shinohara and H. Miyazaki and T. Fujimura and H. Fukuhara and H. Kume and Y. Igawa and Y. Homma	Nomogram for predicting survival of postcystectomy recurrent urothelial carcinoma of the bladder	Urol Oncol Semin Orig Invest	10.1016/j.urolonc.2016.12.010	2017
Y. Wu and J. Fan and P. Peissig and R. Berg and A. P. Tafti and J. Yin and M. Yuan and D. Page and J. Cox and E. S. Burnside	Quantifying predictive capability of electronic health records for the most harmful breast cancer	Proc SPIE Int Soc Opt Eng	10.1117/12.2293954	2018
J. Alderden and G. A. Pepper and A. Wilson and J. D. Whitney and S. Richardson and R. Butcher and Y. Jo and M. R. Cummins	Predicting Pressure Injury in Critical Care Patients: A Machine-Learning Model	Am J Crit Care	10.4037/ajcc2018525	2018
Y. Choi and B. Staley and C. Henriksen and D. Xu and G. Lipori and B. Brumback and A. G. Winterstein	A dynamic risk model for inpatient falls	Am J Health-Syst Pharm	10.2146/ajhp180013	2018
L. McAuliffe and A. R. Zullo and R. Dapaah-Afriyie and C. Berard-Collins	Development and validation of a transitions-of-care pharmacist tool to predict potentially avoidable 30-day readmissions	Am J Health-Syst Pharm	10.2146/ajhp170184	2018
A. G. Winterstein and N. Jeon and B. Staley and D. Xu and C. Henriksen and G. P. Lipori	Development and validation of an automated algorithm for identifying patients at high risk for drug-induced hypoglycemia	Am J Health-Syst Pharm	10.2146/ajhp180071	2018
N. Satchidanand and T. J. Servoss and R. Singh and A. M. Bosinski and P. Tirpak and L. L. Horton and B. J. Naughton	Development of a Risk Tool to Support Discussions of Care for Older Adults Admitted to the ICU With Pneumonia	Am J Hosp Palliat Care	10.1177/1049909118764093	2018
E. Brannon and T. Wang and J. Lapedis and P. Valenstein and M. Klinkman and E. Bunting and A. Stanulis and K. Singh	Towards a Learning Health System to Reduce Emergency Department Visits at a Population Level	AMIA Annu Symp Proc	NA	2018
R. S. Kleiman and E. R. LaRose and J. C. Badger and D. Page and M. D. Caldwell and J. A. Clay and P. L. Peissig	Using Machine Learning Algorithms to Predict Risk for Development of Calciphylaxis in Patients with Chronic Kidney Disease	AMIA Summits Transl Sci Proc	NA	2018
T. Li and C. Gao and C. Yan and S. Osmundson and B. A. Malin and Y. Chen	Predicting Neonatal Encephalopathy From Maternal Data in Electronic Medical Records	AMIA Summits Transl Sci Proc	NA	2018
J. C. Rojas and K. A. Carey and D. P. Edelson and L. R. Venable and M. D. Howell and M. M. Churpek	Predicting intensive care unit readmission with machine learning using electronic health record data	Ann Am Thorac Soc	10.1513/AnnalsATS.201710-787OC	2018
H. J. Kan and K. Dyagilev and P. Schulam and S. Saria and H. Kharrazi and D. Bodycombe and C. T. Molta and J. R. Curtis	Factors associated with physicians' prescriptions for rheumatoid arthritis drugs not filled by patients	Arthritis Res Ther	10.1186/s13075-018-1580-5	2018
A. Avati and K. Jung and S. Harman and L. Downing and A. Ng and N. H. Shah	Improving palliative care with deep learning	BMC Med Inform Decis Mak	10.1186/s12911-018-0677-8	2018
L. Liu and Y. Yu and Z. Fei and M. Li and F. X. Wu and H. D. Li and Y. Pan and J. Wang	An interpretable boosting model to predict side effects of analgesics for osteoarthritis	BMC Syst Biol	10.1186/s12918-018-0624-4	2018
D. X. H. Chan and Y. E. Sim and Y. H. Chan and R. Poopalalingam and H. R. Abdullah	Development of the Combined Assessment of Risk Encountered in Surgery (CARES) surgical risk calculator for prediction of postsurgical mortality and need for intensive care unit admission risk: A single-center retrospective study	BMJ Open	10.1136/bmjopen-2017-019427	2018
M. Faisal and A. J. Scally and N. Jackson and D. Richardson and K. Beatson and R. Howes and K. Speed and M. Menon and J. Daws and J. Dyson and C. Marsh and M. A. Mohammed	Development and validation of a novel computer-aided score to predict the risk of in-hospital mortality for acutely ill medical admissions in two acute hospitals using their first electronically recorded blood test results and vital signs: A cross-sectional study	BMJ Open	10.1136/bmjopen-2018-022939	2018
K. C. Reber and H. H. Konig and C. Becker and K. Rapp and G. Buchele and S. Machler and I. Lindlbauer	Development of a risk assessment tool for osteoporotic fracture prevention: A claims data approach	Bone	10.1016/j.bone.2018.02.002	2018
A. R. Dreijer and J. S. Biedermann and J. Diepstraten and A. D. Lindemans and M. J. H. A. Kruip and P. M. L. A. van den Bemt and Y. Vergouwe	Development of a clinical prediction model for an international normalised ratio ≥ 4·5 in hospitalised patients using vitamin K antagonists	Br J Haematol	10.1111/bjh.15161	2018
C. Ortega-Loubon and M. Fernández-Molina and L. Pañeda-Delgado and P. Jorge-Monjas and Y. Carrascal	Predictors of Postoperative Acute Kidney Injury after Coronary Artery Bypass Graft Surgery	Braz J Cardiovasc Surg	10.21470/1678-9741-2017-0251	2018
H. Mohamadlou and A. Lynn-Palevsky and C. Barton and U. Chettipally and L. Shieh and J. Calvert and N. R. Saber and R. Das	Prediction of Acute Kidney Injury With a Machine Learning Algorithm Using Electronic Health Record Data	Can J Kidney Health Dis	10.1177/2054358118776326	2018
Y. J. Lim and S. W. Lee and N. Choi and J. Kwon and K. Y. Eom and E. Kang and E. K. Kim and J. H. Kim and Y. J. Kim and S. H. Kim and S. Y. Park and I. A. Kim	A novel prognostic nomogram for predicting risks of distant failure in patients with invasive breast cancer following postoperative adjuvant radiotherapy	Cancer Res Treat	10.4143/crt.2017.508	2018
J. B. Young and M. Gauthier-Loiselle and R. A. Bailey and A. M. Manceur and P. Lefebvre and M. Greenberg and M. H. Lafeuille and M. S. Duh and B. Bookhart and C. H. Wysham	Development of predictive risk models for major adverse cardiovascular events among patients with type 2 diabetes mellitus using health insurance claims data	Cardiovasc Diabetol	10.1186/s12933-018-0759-z	2018
C. L. Burton and L. S. Chesterton and Y. Chen and D. A. van der Windt	Predicting surgical intervention in patients presenting with carpal tunnel syndrome in primary care	Clin Epidemiol	10.2147/clep.S154409	2018
M. Levine and S. J. Stellpflug and A. F. Pizon and D. A. Peak and J. Villano and T. Wiegand and C. Dib and S. H. Thomas	Hypoglycemia and lactic acidosis outperform King’s College criteria for predicting death or transplant in acetaminophen toxic patients	Clin Toxicol	10.1080/15563650.2017.1420193	2018
B. K. Reddy and D. Delen	Predicting hospital readmission for lupus patients: An RNN-LSTM-based deep-learning methodology	Comput Biol Med	10.1016/j.compbiomed.2018.08.029	2018
A. Pakbin and P. Rafi and N. Hurley and W. Schulz and M. Harlan Krumholz and J. Bobak Mortazavi	Prediction of ICU Readmissions Using Data at Patient Discharge	Conf Proc IEEE Eng Med Biol Soc	10.1109/embc.2018.8513181	2018
M. Saqib and Y. Sha and M. D. Wang	Early Prediction of Sepsis in EMR Records Using Traditional ML Techniques and Deep Learning LSTM Networks	Conf Proc IEEE Eng Med Biol Soc	10.1109/embc.2018.8513254	2018
M. A. Dziadzko and P. J. Novotny and J. Sloan and O. Gajic and V. Herasevich and P. Mirhaji and Y. Wu and M. N. Gong	Multicenter derivation and validation of an early warning score for acute respiratory failure or death in the hospital	Crit Care	10.1186/s13054-018-2194-7	2018
R. J. Delahanty and D. Kaufman and S. S. Jones	Development and Evaluation of an Automated Machine Learning Algorithm for In-Hospital Mortality Risk Adjustment Among Critical Care Patients	Crit Care Med	10.1097/ccm.0000000000003011	2018
M. Faisal and A. Scally and D. Richardson and K. Beatson and R. Howes and K. Speed and M. A. Mohammed	Development and external validation of an automated computer-aided risk score for predicting sepsis in emergency medical admissions using the patient's first electronically recorded vital signs and blood test results	Crit Care Med	10.1097/ccm.0000000000002967	2018
J. L. Koyner and K. A. Carey and D. P. Edelson and M. M. Churpek	The development of a machine learning inpatient acute kidney injury prediction model	Crit Care Med	10.1097/ccm.0000000000003123	2018
N. Kraaijvanger and D. Rijpsma and L. Roovers and H. van Leeuwen and K. Kaasjager and L. van den Brand and L. Horstink and M. Edwards	Development and validation of an admission prediction tool for emergency departments in the Netherlands	Emerg Med J	10.1136/emermed-2017-206673	2018
Z. M. Grinspan and A. D. Patel and B. Hafeez and E. L. Abramson and L. M. Kern	Predicting frequent emergency department use among children with epilepsy: A retrospective cohort study using electronic health data from 2 centers	Epilepsia	10.1111/epi.13948	2018
M. Faisal and A. Scally and R. Howes and K. Beatson and D. Richardson and M. A. Mohammed	A comparison of logistic regression models with alternative machine learning methods to predict the risk of in-hospital mortality in emergency medical admissions via external validation	Health Inform J	10.1177/1460458218813600	2018
A. Pimentel and A. V. Carreiro and R. T. Ribeiro and H. Gamboa	Screening diabetes mellitus 2 based on electronic health records using temporal features	Health Informatics J	10.1177/1460458216663023	2018
J. Wojtusiak and E. Elashkar and R. Mogharab Nia	C-LACE2: computational risk assessment tool for 30-day post hospital discharge mortality	Health Technol	10.1007/s12553-018-0263-1	2018
H. Wang and Z. Cui and Y. Chen and M. Avidan and A. B. Abdallah and A. Kronzer	Predicting Hospital Readmission via Cost-Sensitive Deep Learning	IEEE/ACM Trans Comput Biol Bioinform	10.1109/tcbb.2018.2827029	2018
J. Oh and M. Makar and C. Fusco and R. McCaffrey and K. Rao and E. E. Ryan and L. Washer and L. R. West and V. B. Young and J. Guttag and D. C. Hooper and E. S. Shenoy and J. Wiens	A Generalizable, Data-Driven Approach to Predict Daily Risk of Clostridium difficile Infection at Two Large Academic Health Centers	Infect Control Hosp Epidemiol	10.1017/ice.2018.16	2018
A. B. Horta and C. Salgado and M. Fernandes and S. Vieira and J. M. Sousa and A. L. Papoila and M. Xavier	Clinical decision support tool for Co-management signalling	Int J Med Informatics	10.1016/j.ijmedinf.2018.02.014	2018
J. Y. Lee and H. A. Park and E. Chung	Use of electronic critical care flow sheet data to predict unplanned extubation in ICUs	Int J Med Informatics	10.1016/j.ijmedinf.2018.05.011	2018
J. Rubin and C. Potes and M. Xu-Wilson and J. Dong and A. Rahman and H. Nguyen and D. Moromisato	An ensemble boosting model for predicting transfer to the pediatric intensive care unit	Int J Med Informatics	10.1016/j.ijmedinf.2018.01.001	2018
K. J. Moon and Y. Jin and T. Jin and S. M. Lee	Development and validation of an automated delirium risk assessment system (Auto-DelRAS) implemented in the electronic health record system	Int J Nurs Stud	10.1016/j.ijnurstu.2017.09.014	2018
A. V. Stone and A. Jinnah and B. J. Wells and H. Atkinson and A. N. Miller and W. M. Futrell and K. Lenoir and C. L. Emory	Nutritional markers may identify patients with greater risk of re-admission after geriatric hip fractures	Int Orthop	10.1007/s00264-017-3663-3	2018
N. Schwartz and A. Sakhnini and N. Bisharat	Predictive modeling of inpatient mortality in departments of internal medicine	Intern Emerg Med	10.1007/s11739-017-1784-8	2018
S. B. Choi and W. Lee and J. H. Yoon and J. U. Won and D. W. Kim	Ten-year prediction of suicide death using Cox regression and machine learning in a nationwide retrospective cohort study in South Korea	J Affective Disord	10.1016/j.jad.2018.01.019	2018
G. S. Bowen and M. S. Diop and L. Jiang and W. C. Wu and J. L. Rudolph	A Multivariable Prediction Model for Mortality in Individuals Admitted for Heart Failure	J Am Geriatr Soc	10.1111/jgs.15319	2018
A. M. Arruda-Olson and N. Afzal and V. P. Mallipeddi and A. Said and H. M. Pacha and S. Moon and A. P. Chaudhry and C. G. Scott and K. R. Bailey and T. W. Rooke and P. W. Wennberg and V. C. Kaggal and G. S. Oderich and I. J. Kullo and R. A. Nishimura and R. Chaudhry and H. Liu	Leveraging the electronic health record to create an automated real-time prognostic tool for peripheral arterial disease	J Am Heart Assoc	10.1161/jaha.118.009680	2018
T. Lagu and P. S. Pekow and M. S. Stefan and M. S. Shieh and Q. R. Pack and M. A. Kashef and A. R. Atreya and G. Valania and M. T. Slawsky and P. K. Lindenauer	Derivation and validation of an in-hospital mortality prediction model suitable for profiling hospital performance in heart failure	J Am Heart Assoc	10.1161/jaha.116.005256	2018
O. K. Nguyen and A. N. Makam and C. Clark and S. Zhang and S. R. Das and E. A. Halm	Predicting 30-Day Hospital Readmissions in Acute Myocardial Infarction: The AMI READMITS (Renal Function, Elevated Brain Natriuretic Peptide, Age, Diabetes Mellitus, Nonmale Sex, Intervention with Timely Percutaneous Coronary Intervention, and Low Systolic Blood Pressure) Score	J Am Heart Assoc	10.1161/jaha.118.008882	2018
X. Ding and Z. F. Gellad and C. Mather and P. Barth and E. G. Poon and M. Newman and B. A. Goldstein	Designing risk prediction models for ambulatory no-shows across different specialties and clinics	J Am Med Informatics Assoc	10.1093/jamia/ocy002	2018
N. N. Siregar and P. Soewondo and I. Subekti and M. Muhadi	Seventy-two hour mortality prediction model in patients with diabetic ketoacidosis: A retrospective cohort study	J ASEAN Fed Endocr Soc	10.15605/jafes.033.02.03	2018
K. H. Rubin and S. Möller and T. Holmberg and M. Bliddal and J. Søndergaard and B. Abrahamsen	A New Fracture Risk Assessment Tool (FREM) Based on Public Health Registries	J Bone Miner Res	10.1002/jbmr.3528	2018
Q. D. Buchlak and M. Kowalczyk and J. C. Leveque and A. Wright and F. Farrokhi	Risk stratification in deep brain stimulation surgery: Development of an algorithm to predict patient discharge disposition with 91.9% accuracy	J Clin Neurosci	10.1016/j.jocn.2018.08.051	2018
A. Dagliati and S. Marini and L. Sacchi and G. Cogni and M. Teliti and V. Tibollo and P. De Cata and L. Chiovato and R. Bellazzi	Machine Learning Methods to Predict Diabetes Complications	J Diabetes Sci Technol	10.1177/1932296817706375	2018
S. L. Calcaterra and S. Scarbro and M. L. Hull and A. D. Forber and I. A. Binswanger and K. L. Colborn	Prediction of Future Chronic Opioid Use Among Hospitalized Patients	J Gen Intern Med	10.1007/s11606-018-4335-8	2018
J. M. Franklin and M. Mahesri and A. A. Krumme and J. Barberio and M. A. Fischer and G. Brill and C. McKay and H. Black and N. K. Choudhry	Time to Filling of New Prescriptions for Chronic Disease Medications Among a Cohort of Elderly Patients in the USA	J Gen Intern Med	10.1007/s11606-018-4592-6	2018
J. M. Glanz and K. J. Narwaney and S. R. Mueller and E. M. Gardner and S. L. Calcaterra and S. Xu and K. Breslin and I. A. Binswanger	Prediction Model for Two-Year Risk of Opioid Overdose Among Patients Prescribed Chronic Opioid Therapy	J Gen Intern Med	10.1007/s11606-017-4288-3	2018
N. Sahni and G. Simon and R. Arora	Development and Validation of Machine Learning Models for Prediction of 1-Year Mortality Utilizing Electronic Medical Record Data Available at the End of Hospitalization in Multicondition Patients: a Proof-of-Concept Study	J Gen Intern Med	10.1007/s11606-018-4316-y	2018
E. Y. Hur and Y. J. Jin and T. X. Jin and S. M. Lee	Development and evaluation of the automated risk assessment system for multidrug-resistant organisms (autoRAS-MDRO)	J Hosp Infect	10.1016/j.jhin.2017.08.004	2018
M. S. Brittan and S. Martin and L. Anderson and A. Moss and M. R. Torok	An Electronic Health Record Tool Designed to Improve Pediatric Hospital Discharge has Low Predictive Utility for Readmissions	J Hosp Med	10.12788/jhm.3043	2018
Y. Guo and G. Zheng and T. Fu and S. Hao and C. Ye and L. Zheng and M. Liu and M. Xia and B. Jin and C. Zhu and O. Wang and Q. Wu and D. S. Culver and S. T. Alfreds and F. Stearns and L. Kanov and A. Bhatia and K. G. Sylvester and E. Widen and D. B. McElhinney and X. B. Ling	Assessing Statewide All-Cause Future One-Year Mortality: Prospective Study With Implications for Quality of Life, Resource Utilization, and Medical Futility	J Med Internet Res	10.2196/10311	2018
C. Ye and T. Fu and S. Hao and Y. Zhang and O. Wang and B. Jin and M. Xia and M. Liu and X. Zhou and Q. Wu and Y. Guo and C. Zhu and Y. M. Li and D. S. Culver and S. T. Alfreds and F. Stearns and K. G. Sylvester and E. Widen and D. McElhinney and X. Ling	Prediction of Incident Hypertension Within the Next Year: Prospective Study Using Statewide Electronic Health Records and Machine Learning	J Med Internet Res	10.2196/jmir.9268	2018
J. P. Corradi and S. Thompson and J. F. Mather and C. M. Waszynski and R. S. Dicks	Prediction of Incident Delirium Using a Random Forest classifier	J Med Syst	10.1007/s10916-018-1109-0	2018
M. Cappellari and C. Zivelonghi and G. Turcato and S. Forlivesi and N. Micheletti and G. Tomelleri and P. Bovi and B. Bonetti	A nomogram to predict the probability of mortality after first-ever acute manifestations of cerebral small vessel disease	J Neurol Sci	10.1016/j.jns.2017.12.020	2018
K. Adelson and D. K. K. Lee and S. Velji and J. Ma and S. K. Lipka and J. Rimar and P. Longley and T. Vega and J. Perez-Irizarry and E. Pinker and R. Lilenbaum	Development of imminent mortality predictor for advanced cancer (IMPAC), a tool to predict short-term mortality in hospitalized patients with advanced cancer	J Oncol Pract	10.1200/jop.2017.023200	2018
I. Mohammadi and H. Wu and A. Turkcan and T. Toscos and B. N. Doebbeling	Data Analytics and Modeling for Appointment No-show in Community Health Centers	J Prim Care Community Health	10.1177/2150132718811692	2018
C. R. Schmidt and J. Hefner and A. S. McAlearney and L. Graham and K. Johnson and S. Moffatt-Bruce and T. Huerta and T. M. Pawlik and S. White	Development and prospective validation of a model estimating risk of readmission in cancer patients	J Surg Oncol	10.1002/jso.24968	2018
A. A. Elfiky and M. J. Pany and R. B. Parikh and Z. Obermeyer	Development and Application of a Machine Learning Approach to Assess Short-term Mortality Risk Among Patients With Cancer Starting Chemotherapy	JAMA Netw Open	10.1001/jamanetworkopen.2018.0926	2018
A. Wong and A. T. Young and A. S. Liang and R. Gonzales and V. C. Douglas and D. Hadley	Development and Validation of an Electronic Health Record-Based Machine Learning Model to Estimate Delirium Risk in Newly Hospitalized Patients Without Known Cognitive Impairment	JAMA Netw Open	10.1001/jamanetworkopen.2018.1018	2018
D. Bertsimas and J. Dunn and C. Pawlowski and J. Silberholz and A. Weinstein and Y. D. Zhuo and E. Chen and A. A. Elfiky	Applied informatics decision support tool for mortality predictions in patients with cancer	JCO Clin Cancer Inform	10.1200/cci.18.00003	2018
J. C. Hong and D. Niedzwiecki and M. Palta and J. D. Tenenbaum	Predicting emergency visits and hospital admissions during radiation and chemoradiation: An internally validated pretreatment machine learning algorithm	JCO Clin Cancer Inform	10.1200/cci.18.00037	2018
T. Gilbert and J. Neuburger and J. Kraindler and E. Keeble and P. Smith and C. Ariti and S. Arora and A. Street and S. Parker and H. C. Roberts and M. Bardsley and S. Conroy	Development and validation of a Hospital Frailty Risk Score focusing on older people in acute care settings using electronic hospital records: an observational study	Lancet	10.1016/s0140-6736(18)30668-8	2018
A. Khojandi and V. Tansakul and X. Li and R. S. Koszalinski and W. Paiva	Prediction of Sepsis and In-Hospital Mortality Using Electronic Health Records	Methods Inf Med	10.3414/me18-01-0014	2018
L. Chen and X. Du and J. Dong and C. S. Ma	Performance and validation of a simplified postoperative atrial fibrillation risk score	PACE Pacing Clin Electrophysiol	10.1111/pace.13434	2018
H. Lin and E. Long and X. Ding and H. Diao and Z. Chen and R. Liu and J. Huang and J. Cai and S. Xu and X. Zhang and D. Wang and K. Chen and T. Yu and D. Wu and X. Zhao and Z. Liu and X. Wu and Y. Jiang and X. Yang and D. Cui and W. Liu and Y. Zheng and L. Luo and H. Wang and C. C. Chan and I. G. Morgan and M. He and Y. Liu	Prediction of myopia development among Chinese school-aged children using refraction data from electronic medical records: A retrospective, multicentre machine learning study	PLoS Med	10.1371/journal.pmed.1002674	2018
F. Rahimian and G. Salimi-Khorshidi and A. H. Payberah and J. Tran and R. Ayala Solares and F. Raimondi and M. Nazarzadeh and D. Canoy and K. Rahimi	Predicting the risk of emergency admission with machine learning: Development and validation using linked electronic health records	PLoS Med	10.1371/journal.pmed.1002695	2018
U. Cho and H. S. Park and S. Y. Im and C. Y. Yoo and J. H. Jung and Y. J. Suh and H. J. Choi	Prognostic value of systemic inflammatory markers and development of a nomogram in breast cancer	PLoS ONE	10.1371/journal.pone.0200936	2018
M. J. Lee and J. H. Park and Y. R. Moon and S. Y. Jo and D. Yoon and R. W. Park and J. C. Jeong and I. Park and G. T. Shin and H. Kim	Can we predict when to start renal replacement therapy in patients with chronic kidney disease using 6 months of clinical data?	PLoS ONE	10.1371/journal.pone.0204586	2018
D. Martínez-Laguna and C. Tebé and X. Nogués and M. Kassim Javaid and C. Cooper and V. Moreno and A. Diez-Perez and G. S. Collins and D. Prieto-Alhambra	Fracture risk in type 2 diabetic patients: A clinical prediction tool based on a large population-based cohort	PLoS ONE	10.1371/journal.pone.0203533	2018
M. L. McNairy and D. Jannat-Khah and J. W. Pape and A. Marcelin and P. Joseph and J. E. Mathon and S. Koenig and M. Wells and D. W. Fitzgerald and A. Evans	Predicting death and lost to follow-up among adults initiating antiretroviral therapy in resource-limited settings: Derivation and external validation of a risk score in Haiti	Plos One	10.1371/journal.pone.0201945	2018
R. Suchting and C. E. Green and S. M. Glazier and S. D. Lane	A data science approach to predicting patient aggressive events in a psychiatric hospital	Psychiatry Res	10.1016/j.psychres.2018.07.004	2018
U. Hatipoğlu and B. J. Wells and K. Chagin and D. Joshi and A. Milinovich and M. B. Rothberg	Predicting 30-Day All-Cause Readmission Risk for Subjects Admitted With Pneumonia at the Point of Care	Respir Care	10.4187/respcare.05719	2018
S. Perveen and M. Shahbaz and K. Keshavjee and A. Guergachi	A Systematic Machine Learning Based Approach for the Diagnosis of Non-Alcoholic Fatty Liver Disease Risk and Progression	Sci Rep	10.1038/s41598-018-20166-x	2018
D. Chen and N. Afzal and S. Sohn and E. B. Habermann and J. M. Naessens and D. W. Larson and H. Liu	Postoperative bleeding risk prediction for patients undergoing colorectal surgery	Surgery	10.1016/j.surg.2018.05.043	2018
Z. Huang and C. Huang and J. Xie and J. Ma and G. Cao and Q. Huang and B. Shen and V. Byers Kraus and F. Pei	Analysis of a large data set to identify predictors of blood transfusion in primary total hip and knee arthroplasty	Transfusion	10.1111/trf.14783	2018
S. Y. Lee and R. B. Chinnam and E. Dalkiran and S. Krupp and M. Nauss	Prediction of emergency department patient disposition decision for proactive resource allocation for admission	Health Care Manag Sci	10.1007/s10729-019-09496-y	2019
E. Ginanjar and M. Yamin and I. P. Wijaya and K. Harimurti	Predictors of 30-day Mortality in ST-Elevation Myocardial Infarction (STEMI) Patients	Acta Med Indones	NA	2019
D. H. Jang and J. Kim and Y. H. Jo and J. H. Lee and J. E. Hwang and S. M. Park and D. K. Lee and I. Park and D. Kim and H. Chang	Developing neural network models for early detection of cardiac arrest in emergency department	Am J Emerg Med	10.1016/j.ajem.2019.04.006	2019
C. A. Parker and N. Liu and S. X. Wu and Y. Shen and S. S. W. Lam and M. E. H. Ong	Predicting hospital admission at the emergency department triage: A novel prediction model	Am J Emerg Med	10.1016/j.ajem.2018.10.060	2019
T. M. Franckowiak and J. N. Raub and R. Yost	Derivation and validation of a hospital all-cause 30-day readmission index	Am J Health-Syst Pharm	10.1093/ajhp/zxy085	2019
J. M. Hincapie-Castillo and B. Staley and C. Henriksen and A. Saidi and G. P. Lipori and A. G. Winterstein	Development of a predictive model for drug-associated QT prolongation in the inpatient setting using electronic health record data	Am J Health-Syst Pharm	10.1093/ajhp/zxz100	2019
N. Jeon and B. Staley and C. Henriksen and G. P. Lipori and A. G. Winterstein	Development and validation of an automated algorithm for identifying patients at higher risk for drug-induced acute kidney injury	Am J Health-Syst Pharm	10.1093/ajhp/zxz043	2019
Y. Li and B. Staley and C. Henriksen and D. Xu and G. Lipori and A. G. Winterstein	Development and validation of a dynamic inpatient risk prediction model for clinically significant hypokalemia using electronic health record data	Am J Health-Syst Pharm	10.1093/ajhp/zxy051	2019
M. A. Muñoz and N. Jeon and B. Staley and C. Henriksen and D. Xu and J. Weberpals and A. G. Winterstein	Predicting medication-associated altered mental status in hospitalized patients: Development and validation of a risk model	Am J Health-Syst Pharm	10.1093/ajhp/zxz119	2019
S. L. Baxter and C. Marks and T. T. Kuo and L. Ohno-Machado and R. N. Weinreb	Machine Learning-Based Predictive Modeling of Surgical Intervention in Glaucoma Using Systemic Data From Electronic Health Records	Am J Ophthalmol	10.1016/j.ajo.2019.07.005	2019
R. Mohammadi and S. Jain and S. Agboola and R. Palacholla and S. Kamarthi and B. C. Wallace	Learning to Identify Patients at Risk of Uncontrolled Hypertension Using Electronic Health Records Data	AMIA Summits Transl Sci Proc	NA	2019
D. Yu and K. P. Jordan and K. I. E. Snell and R. D. Riley and J. Bedson and J. J. Edwards and C. D. Mallen and V. Tan and V. Ukachukwu and D. Prieto-Alhambra and C. Walker and G. Peat	Development and validation of prediction models to estimate risk of primary total hip and knee replacements using data from the UK: Two prospective open cohorts using the UK Clinical Practice Research Datalink	Ann Rheum Dis	10.1136/annrheumdis-2018-213894	2019
C. J. Chiew and N. Liu and T. H. Wong and Y. E. Sim and H. R. Abdullah	Utilizing Machine Learning Methods for Preoperative Prediction of Postsurgical Mortality and Intensive Care Unit Admission	Ann Surg	10.1097/sla.0000000000003297	2019
H. Pan and R. Chang and Y. Zhou and Y. Gao and Y. Cheng and C. Zhang	Risk factors associated with prolonged air leak after video-assisted thoracic surgery pulmonary resection: A predictive model and meta-analysis	Ann Transl Med	10.21037/atm.2019.02.17	2019
C. Pearce and A. McLeod and N. Rinehart and J. Patrick and A. Fragkoudi and J. Ferrigi and E. Deveny and R. Whyte and M. Shearer	POLAR Diversion: Using General Practice Data to Calculate Risk of Emergency Department Presentation at the Time of Consultation	Applied Clinical Informatics	10.1055/s-0039-1678608	2019
C. R. Yee and N. R. Narain and V. R. Akmaev and V. Vemulapalli	A Data-Driven Approach to Predicting Septic Shock in the Intensive Care Unit	Biomed. inform. insights	10.1177/1178222619885147	2019
E. Atlantis and F. Lin and S. Anandabaskaran and P. Fahey and N. Kormas	A predictive model for non-completion of an intensive specialist obesity service in a public hospital: a case-control study	BMC Health Serv Res	10.1186/s12913-019-4531-1	2019
C. I. Bloom and F. Ricciardi and L. Smeeth and P. Stone and J. K. Quint	Predicting COPD 1-year mortality using prognostic predictors routinely measured in primary care	BMC Med	10.1186/s12916-019-1310-0	2019
M. Beeksma and S. Verberne and A. van den Bosch and E. Das and I. Hendrickx and S. Groenewoud	Predicting life expectancy with a long short-term memory recurrent neural network using electronic medical records	BMC Med Inform Decis Mak	10.1186/s12911-019-0775-2	2019
B. Y. Tan and J. Y. Gu and H. Y. Wei and L. Chen and S. L. Yan and N. Deng	Electronic medical record-based model to predict the risk of 90-day readmission for patients with heart failure	BMC Med Inform Decis Mak	10.1186/s12911-019-0915-8	2019
S. Low and A. Vathsala and T. M. Murali and L. Pang and G. MacLaren and W. Y. Ng and S. Haroon and A. Mukhopadhyay and S. L. Lim and B. H. Tan and T. Lau and H. R. Chua	Electronic health records accurately predict renal replacement therapy in acute kidney injury	BMC Nephrol	10.1186/s12882-019-1206-4	2019
F. B. Xu and H. Cheng and T. Yue and N. Ye and H. J. Zhang and Y. P. Chen	Derivation and validation of a prediction score for acute kidney injury secondary to acute myocardial infarction in Chinese patients	BMC Nephrol	10.1186/s12882-019-1379-x	2019
S. Alavifard and K. Meier and Y. Shulman and G. Tomlinson and R. D'Souza	Derivation and validation of a model predicting the likelihood of vaginal birth following labour induction	BMC Pregnancy Childbirth	10.1186/s12884-019-2232-8	2019
M. C. Blom and A. Ashfaq and A. Sant'Anna and P. D. Anderson and M. Lingman	Training machine learning models to predict 30-day mortality in patients discharged from the emergency department: A retrospective, population-based registry study	BMJ Open	10.1136/bmjopen-2018-028015	2019
J. T. Y. Soong and J. Kaubryte and D. Liew and C. J. Peden and A. Bottle and D. Bell and C. Cooper and A. Hopper	Dr Foster global frailty score: An international retrospective observational study developing and validating a risk prediction model for hospitalised older persons from administrative data sets	BMJ Open	10.1136/bmjopen-2018-026759	2019
F. Xie and N. Liu and S. X. Wu and Y. Ang and L. L. Low and A. F. W. Ho and S. S. W. Lam and D. B. Matchar and M. E. H. Ong and B. Chakraborty	Novel model for predicting inpatient mortality after emergency admission to hospital in Singapore: Retrospective observational study	BMJ Open	10.1136/bmjopen-2019-031382	2019
P. Wegier and E. Koo and S. Ansari and D. Kobewka and E. O'Connor and P. Wu and L. Steinberg and C. Bell and T. Walton and C. Van Walraven and G. Embuldeniya and J. Costello and J. Downar	MHOMR: A feasibility study of an automated system for identifying inpatients having an elevated risk of 1-year mortality	BMJ Qual Saf	10.1136/bmjqs-2018-009285	2019
B. L. Hill and R. Brown and E. Gabel and N. Rakocz and C. Lee and M. Cannesson and P. Baldi and L. Olde Loohuis and R. Johnson and B. Jew and U. Maoz and A. Mahajan and S. Sankararaman and I. Hofer and E. Halperin	An automated machine learning-based model predicts postoperative mortality using readily-extractable preoperative electronic health record data	Br J Anaesth	10.1016/j.bja.2019.07.030	2019
C. L. Clarke and L. H. Kushi and J. Chubak and P. A. Pawloski and J. E. Bulkley and M. M. Epstein and A. N. Burnett-Hartman and B. Powell and C. L. Pearce and H. S. Feigelson	Predictors of long-term survival among high-grade serous ovarian cancer patients	Cancer Epidemiol Biomarkers Prev	10.1158/1055-9965.Epi-18-1324	2019
A. Galaznik and C. Reich and G. Klebanov and Y. Khoma and E. Allakhverdiiev and G. Hather and Y. Shou	Predicting Outcomes in Patients With Diffuse Large B-Cell Lymphoma Treated With Standard of Care	Cancer Informatics	10.1177/1176935119835538	2019
E. G. Ross and K. Jung and J. T. Dudley and L. Li and N. J. Leeper and N. H. Shah	Predicting Future Cardiovascular Events in Patients With Peripheral Artery Disease Using Electronic Health Record Data	Circ Cardiovasc Qual Outcomes	10.1161/CIRCOUTCOMES.118.004741	2019
H. Li and T. T. Wu and D. L. Yang and Y. S. Guo and P. C. Liu and Y. Chen and L. P. Xiao	Decision tree model for predicting in-hospital cardiac arrest among patients admitted with acute coronary syndrome	Clin Cardiol	10.1002/clc.23255	2019
E. Y. Hur and Y. Jin and T. Jin and S. M. Lee	Development and Evaluation of the Automated Risk Assessment System for Catheter-Associated Urinary Tract Infection	Comput Inform Nurs	10.1097/cin.0000000000000506	2019
H. Jung and H. A. Park and H. Hwang	Improving Prediction of Fall Risk Using Electronic Health Record Data With Various Types and Sources at Multiple Times	Comput Inform Nurs	10.1097/cin.0000000000000561	2019
H. M. Giannini and J. C. Ginestra and C. Chivers and M. Draugelis and A. Hanish and W. D. Schweickert and B. D. Fuchs and L. Meadows and M. Lynch and P. J. Donnelly and K. Pavan and N. O. Fishman and C. W. Hanson and C. A. Umscheid	A Machine Learning Algorithm to Predict Severe Sepsis and Septic Shock: Development, Implementation, and Impact on Clinical Practice	Crit Care Med	10.1097/ccm.0000000000003891	2019
C. H. Wysham and M. Gauthier-Loiselle and R. A. Bailey and A. M. Manceur and P. Lefebvre and M. Greenberg and M. S. Duh and J. B. Young	Development of risk models for major adverse chronic renal outcomes among patients with type 2 diabetes mellitus using insurance claims: a retrospective observational study	Curr Med Res Opin	10.1080/03007995.2019.1682981	2019
K. Pieszko and J. Hiczkiewicz and P. Budzianowski and J. Budzianowski and J. Rzeźniczak and K. Pieszko and P. Burchardt	Predicting long-term mortality after acute coronary syndrome using machine learning techniques and hematological markers	Dis Markers	10.1155/2019/9056402	2019
H. Y. Chang and N. Krawczyk and K. E. Schneider and L. Ferris and M. Eisenberg and T. M. Richards and B. C. Lyons and K. Jackson and J. P. Weiner and B. Saloner	A predictive risk model for nonfatal opioid overdose in a statewide population of buprenorphine patients	Drug Alcohol Depend	10.1016/j.drugalcdep.2019.04.016	2019
N. R. Koning and F. L. Büchner and R. R. J. M. Vermeiren and M. R. Crone and M. E. Numans	Identification of children at risk for mental health problems in primary care—Development of a prediction model with routine health care data	EClinicalMedicine	10.1016/j.eclinm.2019.09.007	2019
E. M. Cramer and M. G. Seneviratne and H. Sharifi and A. Ozturk and T. Hernandez-Boussard	Predicting the Incidence of Pressure Ulcers in the Intensive Care Unit Using Machine Learning	EGEMS (Wash DC)	10.5334/egems.307	2019
S. Le and J. Hoffman and C. Barton and J. C. Fitzgerald and A. Allen and E. Pellegrini and J. Calvert and R. Das	Pediatric Severe Sepsis Prediction Using Machine Learning	Front Pediatr	10.3389/fped.2019.00413	2019
X. Mo and X. Chen and H. Li and J. Li and F. Zeng and Y. Chen and F. He and S. Zhang and H. Li and L. Pan and P. Zeng and Y. Xie and H. Li and M. Huang and Y. He and H. Liang and H. Zeng	Early and accurate prediction of clinical response to methotrexate treatment in juvenile idiopathic arthritis using machine learning	Front Pharmacol	10.3389/fphar.2019.01155	2019
F. J. B. Slieker and R. de Bree and E. M. Van Cann	Predicting individualized mortality probabilities for patients with squamous cell carcinoma of the maxilla: Novel models with clinical and histopathological predictors	Head Neck	10.1002/hed.25879	2019
A. Gupta and T. Liu and S. Shepherd	Clinical decision support system to assess the risk of sepsis using Tree Augmented Bayesian networks and electronic medical record data	Health Inform J	10.1177/1460458219852872	2019
B. K. Reddy and D. Delen and R. K. Agrawal	Predicting and explaining inflammation in Crohn's disease patients using predictive analytics methods and electronic medical record data	Health Informatics J	10.1177/1460458217751015	2019
G. Z. Hester and D. Watson and A. J. Nickel and N. Ryan and B. Jepson and J. Gray and K. R. Bergmann	Identifying patients with Kawasaki disease safe for early discharge: Development of a risk prediction model at a US children’s hospital	Hosp Pediatr	10.1542/hpeds.2019-0049	2019
J. C. Leary and L. L. Price and C. E. R. Scott and D. Kent and J. B. Wong and K. M. Freund	Developing prediction models for 30-day unplanned readmission among children with medical complexity	Hosp Pediatr	10.1542/hpeds.2018-0174	2019
A. E. Wolf and B. S. Marino and A. S. Chaouki and A. C. Andrei and J. G. Gossett	Pediatric acute myocarditis: Predicting hemodynamic compromise at presentation to health care	Hosp Pediatr	10.1542/hpeds.2018-0212	2019
Y. You and I. W. Han and D. W. Choi and J. S. Heo and Y. Ryu and D. J. Park and S. H. Choi and S. Han	Nomogram for predicting postoperative pancreatic fistula	HPB	10.1016/j.hpb.2019.03.351	2019
T. A. Daghistani and R. Elshawi and S. Sakr and A. M. Ahmed and A. Al-Thwayee and M. H. Al-Mallah	Predictors of in-hospital length of stay among cardiac patients: A machine learning approach	Int J Cardiol	10.1016/j.ijcard.2019.01.046	2019
L. Liu and Y. Ni and N. Zhang and J. Nick Pratap	Mining patient-specific and contextual data with machine learning technologies to predict cancellation of children's surgery	Int J Med Informatics	10.1016/j.ijmedinf.2019.06.007	2019
M. S. Sanaee and K. Pan and T. Lee and N. A. Koenig and R. Geoffrion	Urinary tract infection after clean-contaminated pelvic surgery: a retrospective cohort study and prediction model	Int Urogynecol J	10.1007/s00192-019-04119-0	2019
C. E. S. Oshiro and T. B. Frankland and A. G. Rosales and N. A. Perrin and C. L. Bell and S. H. Y. Lo and C. M. Trinacty	Fall Ascertainment and Development of a Risk Prediction Model Using Electronic Medical Records	J Am Geriatr Soc	10.1111/jgs.15872	2019
A. S. Oseran and D. E. Lage and M. C. Jernigan and J. P. Metlay and S. J. Shah	A “Hospital-Day-1” Model to Predict the Risk of Discharge to a Skilled Nursing Facility	J Am Med Dir Assoc	10.1016/j.jamda.2019.03.035	2019
D. E. Goltz and S. P. Ryan and C. B. Howell and D. Attarian and M. P. Bolognesi and T. M. Seyler	A Weighted Index of Elixhauser Comorbidities for Predicting 90-day Readmission After Total Joint Arthroplasty	J Arthroplasty	10.1016/j.arth.2019.01.044	2019
A. V. Karhade and J. H. Schwab and H. S. Bedair	Development of Machine Learning Algorithms for Prediction of Sustained Postoperative Opioid Prescriptions After Total Hip Arthroplasty	J Arthroplasty	10.1016/j.arth.2019.06.013	2019
A. Martin and V. Bauer and A. Datta and C. Masi and G. Mosnaim and A. Solomonides and G. Rao	Development and validation of an asthma exacerbation prediction model using electronic health record (EHR) data	J Asthma	10.1080/02770903.2019.1648505	2019
A. Ashfaq and A. Sant'Anna and M. Lingman and S. Nowaczyk	Readmission prediction using deep learning on electronic health records	J Biomed Informatics	10.1016/j.jbi.2019.103256	2019
C. Gao and S. Osmundson and D. R. Velez Edwards and G. P. Jackson and B. A. Malin and Y. Chen	Deep learning predicts extreme preterm birth from electronic health records	J Biomed Informatics	10.1016/j.jbi.2019.103334	2019
D. E. Goltz and S. P. Ryan and T. J. Hopkins and C. B. Howell and D. E. Attarian and M. P. Bolognesi and T. M. Seyler	A Novel Risk Calculator Predicts 90-Day Readmission Following Total Joint Arthroplasty	J Bone Jt Surg Am Vol	10.2106/jbjs.18.00843	2019
S. S. Avtaar Singh and S. Das De and S. Rushton and C. Berry and N. Al-Attar	PREDICTA: A Model to Predict Primary Graft Dysfunction After Adult Heart Transplantation in the United Kingdom	J Card Fail	10.1016/j.cardfail.2019.07.009	2019
J. Quan and D. Pang and T. K. Li and C. H. Choi and S. C. Siu and S. Y. Tang and N. M. Wat and J. Woo and Z. Y. Lau and K. B. Tan and G. M. Leung	Risk Prediction Scores for Mortality, Cerebrovascular, and Heart Disease among Chinese People with Type 2 Diabetes	J Clin Endocrinol Metab	10.1210/jc.2019-00731	2019
X. Jiang and Z. Su and Y. Wang and Y. Deng and W. Zhao and K. Jiang and C. Sun	Prognostic nomogram for acute pancreatitis patients: An analysis of publicly electronic healthcare records in intensive care unit	J Crit Care	10.1016/j.jcrc.2018.10.030	2019
R. K. Hall and H. Zhou and K. Reynolds and T. N. Harrison and C. B. Bowling	A Novel Approach to Developing a Discordance Index for Older Adults with Chronic Kidney Disease	J Gerontol A Biol Sci Med Sci	10.1093/gerona/glz248	2019
E. S. Paik and J. W. Lee and J. Y. Park and J. H. Kim and M. Kim and T. J. Kim and C. H. Choi and B. G. Kim and D. S. Bae and S. W. Seo	Prediction of survival outcomes in patients with epithelial ovarian cancer using machine learning methods	J Gynecol Oncol	10.3802/jgo.2019.30.e65	2019
I. Cho and E. H. Boo and E. Chung and D. W. Bates and P. Dykes	Novel Approach to Inpatient Fall Risk Prediction and Its Cross-Site Validation Using Time-Variant Data	J Med Internet Res	10.2196/11505	2019
X. Wang and Y. Zhang and S. Hao and L. Zheng and J. Liao and C. Ye and M. Xia and O. Wang and M. Liu and C. H. Weng and S. Q. Duong and B. Jin and S. T. Alfreds and F. Stearns and L. Kanov and K. G. Sylvester and E. Widen and D. B. McElhinney and X. B. Ling	Prediction of the 1-Year Risk of Incident Lung Cancer: Prospective Study Using Electronic Health Records from the State of Maine	J Med Internet Res	10.2196/13260	2019
Y. Fouks and A. Cohen and U. Shapira and N. Solomon and B. Almog and I. Levin	Surgical Intervention in Patients with Tubo-Ovarian Abscess: Clinical Predictors and a Simple Risk Score	J Minimally Invasive Gynecol	10.1016/j.jmig.2018.06.013	2019
M. F. Gensheimer and A. S. Henry and D. J. Wood and T. J. Hastie and S. Aggarwal and S. A. Dudley and P. Pradhan and I. Banerjee and E. Cho and K. Ramchandran and E. Pollom and A. C. Koong and D. L. Rubin and D. T. Chang	Automated Survival Prediction in Metastatic Cancer Patients Using High-Dimensional Electronic Medical Record Data	J Natl Cancer Inst	10.1093/jnci/djy178	2019
J. Zhou and Y. Bai and X. Wang and J. Yang and P. Fu and D. Cai and L. Yang	A simple risk score for prediction of sepsis associated-acute kidney injury in critically ill patients	J Nephrol	10.1007/s40620-019-00625-y	2019
A. M. Morsy and B. M. Ahmed and K. M. Rezk and I. K. A. Ramadan and A. M. Aboelgheit and H. A. Eltyb and O. M. Abd Elbadee and M. S. El-Naggar	Age and Tumor Location Predict Survival in Nonmetastatic Osteosarcoma in Upper Egypt	J Pediatr Hematol Oncol	10.1097/mph.0000000000001506	2019
A. R. K. Tng and K. G. Lee and R. Y. Tan and S. C. Pang and M. W. Y. Foo and H. L. Choong and H. H. Li and N. Goh and A. Shaam and Y. L. Tan and T. T. Chong and C. S. Tan	Validation of the failure to maturation equation and proposal for a novel scoring system for arteriovenous fistula maturation in multiethnic Asian haemodialysis patients	J Vasc Access	10.1177/1129729819865463	2019
M. H. Noe and M. Rosenbach and R. A. Hubbard and A. Mostaghimi and A. R. Cardones and J. K. Chen and J. Cotliar and M. D. P. Davis and A. Dominguez and L. P. Fox and L. C. Hughey and B. H. Kaffenberger and D. Kroshinsky and B. Y. Kwong and D. D. Miller and A. Musiek and A. G. Ortega-Loayza and V. R. Sharon and K. Shinkai and E. M. Summers and K. A. Wanat and D. A. Wetter and S. Worswick and D. J.…	Development and Validation of a Risk Prediction Model for In-Hospital Mortality among Patients with Stevens-Johnson Syndrome/Toxic Epidermal Necrolysis - ABCD-10	JAMA Dermatol	10.1001/jamadermatol.2018.5605	2019
H. H. Wang and Y. H. Wang and C. W. Liang and Y. C. Li	Assessment of Deep Learning Using Nonimaging Information and Sequential Medical Records to Develop a Prediction Model for Nonmelanoma Skin Cancer	JAMA Dermatol	10.1001/jamadermatol.2019.2335	2019
M. A. Chaudhary and N. Bhulani and E. C. De Jager and S. Lipsitz and N. K. Kwon and D. J. Sturgeon and Q. D. Trinh and T. Koehlmoos and A. H. Haider and A. J. Schoenfeld	Development and Validation of a Bedside Risk Assessment for Sustained Prescription Opioid Use after Surgery	JAMA Netw Open	10.1001/jamanetworkopen.2019.6673	2019
V. Menger and M. Spruit and R. Van Est and E. Nap and F. Scheepers	Machine Learning Approach to Inpatient Violence Risk Assessment Using Routinely Collected Clinical Notes in Electronic Health Records	JAMA Netw Open	10.1001/jamanetworkopen.2019.6709	2019
B. Norgeot and B. S. Glicksberg and L. Trupin and D. Lituiev and M. Gianfrancesco and B. Oskotsky and G. Schmajuk and J. Yazdany and A. J. Butte	Assessment of a Deep Learning Model Based on Electronic Health Record Data to Forecast Clinical Outcomes in Patients With Rheumatoid Arthritis	JAMA Netw Open	10.1001/jamanetworkopen.2019.0606	2019
R. B. Parikh and C. Manz and C. Chivers and S. H. Regli and J. Braun and M. E. Draugelis and L. M. Schuchter and L. N. Shulman and A. S. Navathe and M. S. Patel and N. R. O'Connor	Machine Learning Approaches to Predict 6-Month Mortality among Patients with Cancer	JAMA Netw Open	10.1001/jamanetworkopen.2019.15997	2019
L. Wang and L. Sha and J. R. Lakin and J. Bynum and D. W. Bates and P. Hong and L. Zhou	Development and Validation of a Deep Learning Algorithm for Mortality Prediction in Selecting Patients with Dementia for Earlier Palliative Care Interventions	JAMA Netw Open	10.1001/jamanetworkopen.2019.6972	2019
S. Hyun and S. Moffatt-Bruce and C. Cooper and B. Hixon and P. Kaewprag	Prediction Model for Hospital-Acquired Pressure Ulcer Development: Retrospective Cohort Study	JMIR Med Inform	10.2196/13785	2019
O. Akbilgic and Y. Obi and P. K. Potukuchi and I. Karabayir and D. V. Nguyen and M. Soohoo and E. Streja and M. Z. Molnar and C. M. Rhee and K. Kalantar-Zadeh and C. P. Kovesdy	Machine Learning to Identify Dialysis Patients at High Death Risk	Kidney Intl Rep	10.1016/j.ekir.2019.06.009	2019
D. S. Krakower and S. Gruber and K. Hsu and J. T. Menchaca and J. C. Maro and B. A. Kruskal and I. B. Wilson and K. H. Mayer and M. Klompas	Development and validation of an automated HIV prediction algorithm to identify candidates for pre-exposure prophylaxis: a modelling study	Lancet HIV	10.1016/s2352-3018(19)30139-0	2019
J. L. Marcus and L. B. Hurley and D. S. Krakower and S. Alexeeff and M. J. Silverberg and J. E. Volk	Use of electronic health record data and machine learning to identify candidates for HIV pre-exposure prophylaxis: a modelling study	Lancet HIV	10.1016/s2352-3018(19)30137-7	2019
J. Zhao and S. Gu and A. McDermaid	Predicting outcomes of chronic kidney disease from EMR data based on Random Forest Regression	Math Biosci	10.1016/j.mbs.2019.02.001	2019
B. W. Patterson and C. J. Engstrom and V. Sah and M. A. Smith and E. A. Mendonça and M. S. Pulia and M. D. Repplinger and A. G. Hamedani and D. Page and M. N. Shah	Training and Interpreting Machine Learning Algorithms to Evaluate Fall Risk After Emergency Department Visits	Med Care	10.1097/mlr.0000000000001140	2019
B. Y. Li and J. Oh and V. B. Young and K. Rao and J. Wiens	Using Machine learning and the electronic health record to predict complicated clostridium difficile infection	Open Forum Infect Dis	10.1093/ofid/ofz186	2019
M. E. Samuels-Kalow and M. W. Bryan and M. S. Sommers and J. J. Zorc and C. A. Camargo and C. Mollen	A Predictive Model for Identification of Children at Risk of Subsequent High-Frequency Utilization of the Emergency Department for Asthma	Pediatr Emerg Care	10.1097/pec.0000000000001866	2019
J. L. Wynn and R. A. Polin	A neonatal sequential organ failure assessment score predicts mortality to late-onset sepsis in preterm very low birth weight infants	Pediatr Res	10.1038/s41390-019-0517-2	2019
M. Simonov and U. Ugwuowo and E. Moreira and Y. Yamamoto and A. Biswas and M. Martin and J. Testani and F. P. Wilson	A simple real-time model for predicting acute kidney injury in hospitalized patients in the US: A descriptive modeling study	PLoS Med	10.1371/journal.pmed.1002861	2019
A. L. Blanc and T. Fumeaux and J. Stirnemann and E. D. Lozeron and A. Ourhamoune and J. Desmeules and P. Chopard and A. Perrier and N. Schaad and P. Bonnabry	Development of a predictive score for potentially avoidable hospital readmissions for general internal medicine patients	PLoS ONE	10.1371/journal.pone.0219348	2019
R. Carmen and G. B. Yom-Tov and I. Van Nieuwenhuyse and B. Foubert and Y. Ofran	The role of specialized hospital units in infection and mortality risk reduction among patients with hematological cancers	PLoS ONE	10.1371/journal.pone.0211694	2019
R. Hammond and R. Athanasiadou and S. Curado and Y. Aphinyanaphongs and C. Abrams and M. J. Messito and R. Gross and M. Katzow and M. Jay and N. Razavian and B. Elbel	Predicting childhood obesity using electronic health records and publicly available data	PLoS ONE	10.1371/journal.pone.0215571	2019
C. Y. Hung and C. H. Lin and T. H. Lan and G. S. Peng and C. C. Lee	Development of an intelligent decision support system for ischemic stroke risk assessment in a population-based electronic health record database	PLoS ONE	10.1371/journal.pone.0213007	2019
J. H. Jhee and S. Lee and Y. Park and S. E. Lee and Y. A. Kim and S. W. Kang and J. Y. Kwon and J. T. Park	Prediction model development of late-onset preeclampsia using machine learning-based methods	PLoS ONE	10.1371/journal.pone.0221202	2019
D. A. Kaji and J. R. Zech and J. S. Kim and S. K. Cho and N. S. Dangayach and A. B. Costa and E. K. Oermann	An attention based deep learning model of clinical events in the intensive care unit	PLoS ONE	10.1371/journal.pone.0211057	2019
M. G. Maltenfort and Y. Chen and C. B. Forrest	Prediction of 30-day pediatric unplanned hospitalizations using the Johns Hopkins Adjusted Clinical Groups risk adjustment system	PLoS ONE	10.1371/journal.pone.0221233	2019
A. Parthipan and I. Banerjee and K. Humphreys and S. M. Asch and C. Curtin and I. Carroll and T. Hernandez-Boussard	Predicting inadequate postoperative pain management in depressed patients: A machine learning approach	PLoS ONE	10.1371/journal.pone.0210575	2019
V. Pauly and H. Mendizabal and S. Gentile and P. Auquier and L. Boyer	Predictive risk score for unplanned 30-day rehospitalizations in the French universal health care system based on a medico-administrative database	PLoS ONE	10.1371/journal.pone.0210714	2019
D. Zeiberg and T. Prahlad and B. K. Nallamothu and T. J. Iwashyna and J. Wiens and M. W. Sjoding	Machine learning for patient risk stratification for acute respiratory distress syndrome	PLoS ONE	10.1371/journal.pone.0214465	2019
M. Zhang and H. Yang and X. Mou and L. Wang and M. He and Q. Zhang and K. Wu and J. Cheng and W. Wu and D. Li and Y. Xu and J. Chao	An interactive nomogram to predict healthcare-associated infections in ICU patients: A multicenter study in GuiZhou Province, China	PLoS ONE	10.1371/journal.pone.0219456	2019
J. Edgcomb and T. Shaddox and G. Hellemann and J. O. Brooks	High-Risk Phenotypes of Early Psychiatric Readmission in Bipolar Disorder With Comorbid Medical Illness	Psychosomatics	10.1016/j.psym.2019.05.002	2019
M. Restrepo-Escobar and P. A. Granda-Carvajal and F. Jaimes	Development and Internal Validation of a Prediction Model to Estimate the Probability of Needing Aggressive Immunosuppressive Therapy With Cytostatics in de Novo Lupus Nephritis Patients	Reumatol Clin	10.1016/j.reuma.2017.05.010	2019
S. Perveen and M. Shahbaz and K. Keshavjee and A. Guergachi	Prognostic Modeling and Prevention of Diabetes Using Machine Learning Technique	Sci Rep	10.1038/s41598-019-49563-6	2019
M. Makino and R. Yoshimoto and M. Ono and T. Itoko and T. Katsuki and A. Koseki and M. Kudo and K. Haida and J. Kuroda and R. Yanagiya and E. Saitoh and K. Hoshinaga and Y. Yuzawa and A. Suzuki	Artificial intelligence predicts the progression of diabetic kidney disease using big data machine learning	Sci. rep.	10.1038/s41598-019-48263-5	2019
X. J. Li and L. G. Lenke and L. Jin and A. Tuchman and L. A. Tan and R. A. Lehman and M. Cerpa	Surgeon-Specific Risk Stratification Model for Early Complications After Complex Adult Spinal Deformity Surgery	Spine Deform	10.1016/j.jspd.2019.05.003	2019
A. V. Karhade and P. T. Ogink and Q. C. B. S. Thio and M. L. D. Broekman and T. D. Cha and S. H. Hershman and J. Mao and W. C. Peul and A. J. Schoenfeld and C. M. Bono and J. H. Schwab	Machine learning for prediction of sustained opioid prescription after anterior cervical discectomy and fusion	Spine J	10.1016/j.spinee.2019.01.009	2019
G. Danilov and K. Kotik and M. Shifrin and U. Strunina and T. Pronkina and A. Potapov	Prediction of Postoperative Hospital Stay with Deep Learning Based on 101 654 Operative Reports in Neurosurgery	Stud Health Technol Inform	10.3233/978-1-61499-959-1-125	2019
S. Jauk and D. Kramer and G. Stark and K. Hasiba and W. Leodolter and S. Schulz and J. Kainz	Development of a Machine Learning Model Predicting an ICU Admission for Patients with Elective Surgery and Its Prospective Validation in Clinical Practice	Stud Health Technol Inform	10.3233/shti190206	2019
S. Wang and J. Pathak and Y. Zhang	Using Electronic Health Records and Machine Learning to Predict Postpartum Depression	Stud Health Technol Inform	10.3233/shti190351	2019
A. Tsur and L. Batsry and S. Toussia-Cohen and M. G. Rosenstein and O. Barak and Y. Brezinov and R. Yoeli-Ullman and E. Sivan and M. Sirota and M. L. Druzin and D. K. Stevenson and Y. J. Blumenfeld and D. Aran	Development and validation of a machine learning model for prediction of shoulder dystocia	Ultrasound Obstet Gynecol	10.1002/uog.21878	2019
H. X. Lu and J. Du and D. L. Wen and J. H. Sun and M. J. Chen and A. Q. Zhang and J. X. Jiang	Development and validation of a novel predictive score for sepsis risk among trauma patients	World J Emerg Surg	10.1186/s13017-019-0231-8	2019
P. S. Yang and C. P. Liu and Y. C. Hsu and C. F. Chen and C. C. Lee and S. P. Cheng	A Novel Prediction Model for Bloodstream Infections in Hepatobiliary-Pancreatic Surgery Patients	World J Surg	10.1007/s00268-018-04903-x	2019
J. A. Lee and K. H. Kim and D. S. Kong and S. Lee and S. K. Park and K. Park	Algorithm to Predict the Outcome of Microvascular Decompression for Hemifacial Spasm: A Data-Mining Analysis Using a Decision Tree	World Neurosurg	10.1016/j.wneu.2019.01.172	2019
S. Zhang and X. Zhang and Y. Ling and A. Li	Predicting Recurrent Hypertensive Intracerebral Hemorrhage: Derivation and Validation of a Risk-Scoring Model Based on Clinical Characteristics	World Neurosurg	10.1016/j.wneu.2019.03.024	2019
B. G. Choi and S. W. Rha and S. W. Kim and J. H. Kang and J. Y. Park and Y. K. Noh	Machine learning for the prediction of new-onset diabetes mellitus during 5-year follow-up in non-diabetic patients with cardiovascular risks	Yonsei Med J	10.3349/ymj.2019.60.2.191	2019
